# Supplementary material for: Cyclo­hexane-1,2,3,4,5-pentol
Source: Acta Crystallogr Sect E Struct Rep Online. 2009 Apr 25;65(Pt 5):o1114. doi: 10.1107/S1600536809014135 (PMC2977790; doi:10.1107/S1600536809014135)
Supplement: Supplementary file 2 [file e-65-o1114-Isup2.hkl]

#
# h,k,l, Fc-squared, Fo-squared, sigma(Fo-squared) and status flag
#
data_I
_shelx_title ' KP2211 in P2(1)'
_shelx_refln_list_code          4
_shelx_F_calc_maximum       45.57
_exptl_crystal_F_000       176.00
_reflns_d_resolution_high  0.6481
 
loop_
 _symmetry_equiv_pos_as_xyz
 'x, y, z'
 '-x, y+1/2, -z'
 
_cell_length_a     6.4727
_cell_length_b     8.4851
_cell_length_c     6.8249
_cell_angle_alpha  90.000
_cell_angle_beta  110.796
_cell_angle_gamma  90.000
 
_shelx_F_squared_multiplier     1.000
 
loop_
 _refln_index_h
 _refln_index_k
 _refln_index_l
 _refln_F_squared_calc
 _refln_F_squared_meas
 _refln_F_squared_sigma
 _refln_observed_status
   1 -12   0        9.73       10.21      0.75 o
   2 -12   0       15.37       14.52      0.97 o
   3 -12   0       11.40       11.27      0.95 o
   1 -11   0       12.97       12.02      0.78 o
   2 -11   0       52.09       50.25      1.98 o
   3 -11   0        3.21        4.11      0.58 o
   4 -11   0        1.77        1.28      0.46 o
   5 -11   0        7.59        7.10      0.89 o
   0 -10   0       30.46       30.96      1.16 o
   1 -10   0        2.61        3.05      0.24 o
   2 -10   0       37.63       36.44      1.51 o
   3 -10   0       66.59       66.09      2.45 o
   4 -10   0        4.06        2.86      0.57 o
   5 -10   0       28.30       28.07      1.62 o
   6 -10   0       46.13       43.99      2.24 o
   1  -9   0       16.99       15.47      1.28 o
   2  -9   0       45.65       44.16      1.67 o
   3  -9   0       91.54       87.95      1.86 o
   4  -9   0        3.87        3.82      0.31 o
   5  -9   0       34.80       36.19      1.08 o
   6  -9   0       11.29       11.18      1.15 o
   0  -8   0      135.28      126.56      3.35 o
   1  -8   0       14.81       15.70      0.49 o
   2  -8   0       16.74       17.24      0.66 o
   3  -8   0      138.97      131.66      3.31 o
   4  -8   0       24.37       23.36      0.76 o
   5  -8   0        8.54        7.11      0.54 o
   6  -8   0       23.90       24.72      0.94 o
   7  -8   0        2.68        2.35      1.25 o
   1  -7   0        1.36        1.39      0.17 o
   2  -7   0        5.18        6.01      0.37 o
   3  -7   0       19.38       18.79      0.60 o
   4  -7   0       41.31       38.58      1.83 o
   5  -7   0       43.19       42.34      1.67 o
   6  -7   0        8.04        7.37      0.64 o
   7  -7   0        0.63        0.78      0.28 o
   0  -6   0      149.67      160.05      3.75 o
   1  -6   0      162.47      165.25      2.39 o
   2  -6   0        7.84        9.69      0.31 o
   3  -6   0       11.57       11.94      0.47 o
   4  -6   0       53.03       47.13      1.20 o
   5  -6   0       17.88       15.83      0.67 o
   6  -6   0        2.01        2.18      0.51 o
   7  -6   0        1.69        1.67      0.33 o
   8  -6   0        8.20        7.47      2.27 o
   1  -5   0       97.39      104.45      1.54 o
   2  -5   0      107.66      117.08      1.82 o
   3  -5   0       12.05       12.67      0.41 o
   4  -5   0        1.50        1.51      0.20 o
   5  -5   0        1.92        2.15      0.29 o
   6  -5   0       28.16       27.82      0.99 o
   7  -5   0        9.26        7.75      0.58 o
   8  -5   0        0.40        0.51      0.26 o
   0  -4   0      458.36      483.27     11.08 o
   1  -4   0       65.29       84.66      1.16 o
   2  -4   0        9.54       13.19      0.35 o
   3  -4   0       68.21       71.55      1.08 o
   4  -4   0       52.67       49.73      0.89 o
   5  -4   0        6.60        5.71      0.45 o
   6  -4   0        9.36       10.32      0.50 o
   7  -4   0        5.38        4.73      0.47 o
   8  -4   0        4.42        4.88      0.71 o
   1  -3   0      213.47      246.07      2.28 o
   2  -3   0       14.89       15.44      0.30 o
   3  -3   0      118.24      114.80      1.61 o
   4  -3   0      181.44      170.70      2.39 o
   5  -3   0       88.85       80.93      1.55 o
   6  -3   0       52.83       48.21      1.15 o
   7  -3   0        4.31        4.39      0.49 o
   8  -3   0       13.63       13.33      0.88 o
   9  -3   0       24.66       23.83      1.59 o
   0  -2   0     2076.31     2024.78     47.02 o
   1  -2   0      878.12      910.85      8.28 o
   2  -2   0      409.31      441.81      5.49 o
   3  -2   0       93.26       86.24      1.13 o
   4  -2   0        4.56        5.15      0.26 o
   5  -2   0       43.70       40.81      0.82 o
   6  -2   0       15.65       13.64      0.56 o
   7  -2   0       18.56       17.71      0.70 o
   8  -2   0       12.60       13.42      0.67 o
   9  -2   0       39.50       39.35      2.09 o
   1  -1   0     1877.00     1781.80     18.04 o
   2  -1   0      467.00      478.99      5.86 o
   3  -1   0      472.05      502.06      6.21 o
   4  -1   0       10.42       10.91      0.35 o
   5  -1   0      149.43      137.80      2.07 o
   6  -1   0       20.38       18.87      0.65 o
   7  -1   0        1.27        1.88      0.28 o
   8  -1   0       82.65       83.80      2.32 o
   9  -1   0        5.12        6.63      1.98 o
   1   0   0       39.48       37.72      0.52 o
   2   0   0       40.10       43.85      0.54 o
   3   0   0      429.05      431.37      6.25 o
   4   0   0       19.80       22.94      0.53 o
   5   0   0       17.43       18.29      0.51 o
   6   0   0        4.67        4.19      0.29 o
   7   0   0        1.49        1.06      0.25 o
   8   0   0       35.79       37.06      1.39 o
   9   0   0       67.99       70.00      2.16 o
   1   1   0     1877.54     1790.47     35.00 o
   2   1   0      467.07      477.24      9.08 o
   3   1   0      472.07      499.42      7.21 o
   4   1   0       10.43       10.48      0.34 o
   5   1   0      149.17      139.32      2.07 o
   6   1   0       20.49       18.15      0.56 o
   7   1   0        1.25        1.86      0.40 o
   8   1   0       82.59       82.92      2.31 o
   9   1   0        5.12        5.82      0.63 o
   0   2   0     2073.66     2088.95     55.53 o
   1   2   0      877.45      897.98     11.44 o
   2   2   0      409.72      449.16      6.93 o
   3   2   0       93.08       87.20      1.57 o
   4   2   0        4.54        4.15      0.22 o
   5   2   0       43.70       40.41      0.93 o
   6   2   0       15.68       14.88      0.59 o
   7   2   0       18.47       18.50      0.83 o
   8   2   0       12.53       13.45      0.82 o
   9   2   0       39.42       43.32      2.20 o
   1   3   0      213.06      244.40      3.39 o
   2   3   0       14.84       15.20      0.30 o
   3   3   0      118.16      113.04      2.27 o
   4   3   0      181.38      171.62      3.01 o
   5   3   0       88.78       79.44      1.90 o
   6   3   0       52.72       48.87      1.19 o
   7   3   0        4.32        5.12      0.41 o
   8   3   0       13.67       15.01      0.87 o
   9   3   0       24.63       28.89      1.79 o
   0   4   0      458.55      454.41     11.12 o
   1   4   0       65.18       78.55      1.33 o
   2   4   0        9.53       12.13      0.44 o
   3   4   0       68.21       71.61      1.36 o
   4   4   0       52.63       47.79      1.04 o
   5   4   0        6.61        5.88      0.36 o
   6   4   0        9.35       10.24      0.65 o
   7   4   0        5.43        5.56      0.43 o
   8   4   0        4.43        5.06      0.55 o
   1   5   0       97.48      100.47      2.18 o
   2   5   0      107.68      113.71      3.47 o
   3   5   0       11.97       13.05      0.81 o
   4   5   0        1.51        1.23      0.20 o
   5   5   0        1.91        1.53      0.23 o
   6   5   0       28.16       28.01      1.23 o
   7   5   0        9.30       11.17      1.29 o
   8   5   0        0.40        0.70      0.47 o
   0   6   0      149.73      160.87      6.09 o
   1   6   0      162.39      161.42      3.35 o
   2   6   0        7.84        9.26      0.29 o
   3   6   0       11.60       12.07      0.42 o
   4   6   0       53.09       49.01      1.05 o
   5   6   0       17.78       15.69      0.72 o
   6   6   0        2.03        1.79      0.34 o
   7   6   0        1.71        1.62      0.38 o
   8   6   0        8.20        8.89      1.15 o
   1   7   0        1.35        1.32      0.16 o
   2   7   0        5.20        6.36      0.93 o
   3   7   0       19.44       17.91      0.53 o
   4   7   0       41.42       36.88      0.91 o
   5   7   0       43.31       41.86      1.06 o
   6   7   0        8.03        9.03      0.68 o
   7   7   0        0.63        0.55      0.32 o
   0   8   0      135.20      126.58      2.93 o
   1   8   0       14.77       14.88      0.65 o
   2   8   0       16.69       17.41      0.73 o
   3   8   0      139.20      128.43      2.86 o
   4   8   0       24.35       22.31      0.68 o
   5   8   0        8.62        7.11      0.43 o
   6   8   0       24.01       24.60      0.86 o
   1   9   0       17.03       15.11      0.55 o
   2   9   0       45.77       44.87      1.32 o
   3   9   0       91.49       90.55      2.23 o
   4   9   0        3.90        3.71      0.46 o
   5   9   0       34.82       35.26      0.99 o
   6   9   0       11.28       11.70      0.71 o
   0  10   0       30.25       30.25      1.08 o
   1  10   0        2.59        3.00      0.31 o
   2  10   0       37.67       36.52      1.22 o
   3  10   0       66.62       69.40      1.91 o
   4  10   0        4.08        3.26      0.47 o
   5  10   0       28.35       28.07      1.74 o
   1  11   0       12.95       14.56      0.74 o
   2  11   0       51.95       56.07      1.62 o
   3  11   0        3.20        3.43      0.47 o
   4  11   0        1.77        1.98      0.57 o
   0  12   0        7.56        8.08      0.97 o
   1  12   0        9.67       11.11      0.85 o
   2  12   0       15.34       15.24      1.08 o
  -3 -12   1        9.84        8.71      0.86 o
  -2 -12   1       26.26       28.17      1.43 o
  -1 -12   1        3.54        3.82      0.51 o
   1 -12   1       20.14       20.39      1.02 o
   2 -12   1        1.83        2.51      0.46 o
   3 -12   1        2.10        2.16      0.50 o
  -5 -11   1       10.85        8.85      0.97 o
  -4 -11   1       26.51       28.53      1.58 o
  -3 -11   1       40.32       39.98      1.82 o
  -2 -11   1        3.80        4.32      0.58 o
  -1 -11   1        0.18        0.71      0.31 o
   0 -11   1       21.30       19.99      0.99 o
   1 -11   1        5.65        5.85      0.37 o
   2 -11   1        4.55        4.56      0.56 o
   3 -11   1        1.46        0.51      0.37 o
   4 -11   1        3.37        3.07      0.59 o
  -6 -10   1       10.04       12.29      1.16 o
  -5 -10   1        4.49        5.23      0.77 o
  -4 -10   1        0.53        0.51      0.36 o
  -3 -10   1        5.75        6.25      0.69 o
  -2 -10   1        8.31        8.41      0.73 o
  -1 -10   1        4.99        5.38      0.55 o
   0 -10   1       49.33       46.67      1.11 o
   1 -10   1        4.05        4.37      0.57 o
   2 -10   1        4.64        6.70      1.00 o
   3 -10   1        6.61        6.84      0.42 o
   4 -10   1       19.63       20.14      0.77 o
   5 -10   1        1.88        2.46      0.39 o
  -7  -9   1        5.20        5.35      2.04 o
  -6  -9   1       11.37       10.88      0.84 o
  -5  -9   1        1.52        1.88      0.64 o
  -4  -9   1        2.33        2.67      0.53 o
  -3  -9   1       92.14       88.26      2.94 o
  -2  -9   1        8.51        7.25      0.65 o
  -1  -9   1       46.04       41.97      1.56 o
   0  -9   1        7.26        6.28      0.34 o
   1  -9   1        8.08        8.02      0.61 o
   2  -9   1       34.32       31.78      1.95 o
   3  -9   1        0.78        0.62      0.20 o
   4  -9   1        0.05        0.17      0.16 o
   5  -9   1       38.11       36.67      1.17 o
   6  -9   1       26.46       25.92      1.01 o
  -7  -8   1        9.30        9.24      0.82 o
  -6  -8   1        9.09        8.30      0.52 o
  -5  -8   1       25.39       23.88      0.90 o
  -4  -8   1       11.86       12.20      0.48 o
  -3  -8   1       33.64       32.40      1.45 o
  -2  -8   1       81.89       77.39      2.48 o
  -1  -8   1       34.38       32.85      1.25 o
   0  -8   1      118.51      115.30      2.17 o
   1  -8   1        2.88        3.24      0.31 o
   2  -8   1        4.20        3.73      0.29 o
   3  -8   1       44.33       43.61      2.40 o
   4  -8   1       11.01       10.50      1.13 o
   5  -8   1       12.74       12.97      0.65 o
   6  -8   1       20.34       19.47      0.95 o
   7  -8   1        4.84        6.38      0.69 o
  -8  -7   1        1.98        1.72      0.35 o
  -7  -7   1        1.55        1.03      0.29 o
  -6  -7   1        1.06        0.70      0.57 o
  -5  -7   1       89.89       79.85      2.68 o
  -4  -7   1       10.96       11.19      0.47 o
  -3  -7   1        4.89        4.99      0.54 o
  -2  -7   1      213.31      212.91      5.50 o
  -1  -7   1       43.85       40.74      1.46 o
   0  -7   1       71.46       68.73      1.38 o
   1  -7   1        7.43        6.41      0.57 o
   2  -7   1        9.22        9.90      0.44 o
   3  -7   1      101.42       90.36      1.92 o
   4  -7   1       33.86       32.96      0.99 o
   5  -7   1       20.41       19.06      0.79 o
   6  -7   1       11.03       10.61      0.64 o
   7  -7   1        7.35        6.64      0.58 o
  -8  -6   1        2.41        3.25      0.44 o
  -7  -6   1        3.39        3.04      0.39 o
  -6  -6   1        4.33        5.08      0.42 o
  -5  -6   1       90.21       83.87      1.92 o
  -4  -6   1       26.51       23.96      0.73 o
  -3  -6   1       31.37       30.92      1.00 o
  -2  -6   1      175.57      177.90      4.71 o
  -1  -6   1      118.25      121.66      3.31 o
   0  -6   1       77.89       79.54      1.46 o
   1  -6   1       63.99       60.53      0.89 o
   2  -6   1       89.24       97.29      1.59 o
   3  -6   1        0.11        0.22      0.13 o
   4  -6   1       82.36       74.14      2.05 o
   5  -6   1        1.68        2.26      0.32 o
   6  -6   1       16.93       16.12      0.77 o
   7  -6   1       12.25       13.28      1.44 o
  -8  -5   1        2.96        3.17      0.43 o
  -7  -5   1        8.67        8.35      0.71 o
  -6  -5   1        8.77        8.63      0.53 o
  -5  -5   1       25.68       23.55      0.68 o
  -4  -5   1      242.30      229.83      3.54 o
  -3  -5   1      112.24      114.69      1.88 o
  -2  -5   1       17.39       18.45      0.61 o
  -1  -5   1       70.44       71.12      2.03 o
   0  -5   1       44.48       52.53      1.36 o
   1  -5   1      315.61      363.30      4.45 o
   2  -5   1      115.85      135.99      1.84 o
   3  -5   1      190.38      186.18      2.52 o
   4  -5   1       19.00       17.05      0.65 o
   5  -5   1       55.48       48.49      1.37 o
   6  -5   1       21.41       21.18      0.89 o
   7  -5   1       17.55       17.36      1.06 o
   8  -5   1        0.20        0.16      0.24 o
  -9  -4   1        3.82        4.76      0.55 o
  -8  -4   1       11.30       11.03      0.71 o
  -7  -4   1       40.00       40.09      1.29 o
  -6  -4   1        2.04        2.28      0.27 o
  -5  -4   1       10.48        9.64      0.42 o
  -4  -4   1        9.87       10.72      0.32 o
  -3  -4   1        0.05        0.13      0.08 o
  -2  -4   1       25.36       26.22      0.81 o
  -1  -4   1      114.35      120.35      3.09 o
   0  -4   1      270.81      273.25      4.65 o
   1  -4   1      960.70     1102.91     13.28 o
   2  -4   1      212.06      223.60      3.37 o
   3  -4   1       73.20       77.56      1.19 o
   4  -4   1      340.75      318.80      4.15 o
   5  -4   1        0.72        0.60      0.23 o
   6  -4   1       20.52       18.95      1.32 o
   7  -4   1       18.60       19.92      0.92 o
   8  -4   1        2.82        2.69      0.54 o
  -9  -3   1        0.99        1.10      0.47 o
  -8  -3   1        8.95        8.21      0.64 o
  -7  -3   1       94.19       96.06      3.26 o
  -6  -3   1       47.89       45.99      1.09 o
  -5  -3   1       95.02       91.33      1.68 o
  -4  -3   1      163.47      155.62      2.18 o
  -3  -3   1       73.99       78.31      1.00 o
  -2  -3   1      480.41      515.64      6.29 o
  -1  -3   1      354.74      364.71      6.15 o
   0  -3   1      186.30      196.81      2.34 o
   1  -3   1       78.19      100.19      1.32 o
   2  -3   1       55.22       59.01      1.03 o
   3  -3   1       48.82       48.23      0.99 o
   4  -3   1       63.44       69.70      1.15 o
   5  -3   1       15.15       13.31      1.05 o
   6  -3   1       28.50       28.55      1.47 o
   7  -3   1        2.77        2.48      0.41 o
   8  -3   1        0.91        0.59      0.42 o
  -9  -2   1        2.32        2.37      0.63 o
  -8  -2   1      116.02      117.13      2.35 o
  -7  -2   1       26.95       25.32      0.84 o
  -6  -2   1       37.97       37.32      1.07 o
  -5  -2   1      153.45      145.38      2.12 o
  -4  -2   1       96.21       92.55      1.40 o
  -3  -2   1       96.24       96.29      1.37 o
  -2  -2   1       14.34       16.59      0.28 o
  -1  -2   1      163.07      172.89      2.29 o
   0  -2   1      476.74      505.67      4.97 o
   1  -2   1     1339.11     1374.52     22.99 o
   2  -2   1      286.24      312.65      4.59 o
   3  -2   1       79.15       80.78      1.41 o
   4  -2   1        1.35        1.37      0.17 o
   5  -2   1       23.22       19.89      0.55 o
   6  -2   1       13.17       14.27      0.79 o
   7  -2   1        7.40        7.63      0.50 o
   8  -2   1       15.32       15.79      0.88 o
  -9  -1   1       18.62       18.30      1.01 o
  -8  -1   1        7.12        7.17      1.06 o
  -7  -1   1        2.91        3.14      0.36 o
  -6  -1   1      136.08      125.93      2.25 o
  -5  -1   1      187.93      181.85      2.58 o
  -4  -1   1       22.16       25.53      0.54 o
  -3  -1   1      472.90      463.21      5.83 o
  -2  -1   1        0.95        0.77      0.06 o
  -1  -1   1      350.63      367.27      3.50 o
   0  -1   1     1198.21     1198.79     13.25 o
   1  -1   1      422.12      442.21      6.48 o
   2  -1   1      899.56      930.11     13.18 o
   3  -1   1      538.81      562.55      8.10 o
   4  -1   1      104.40      108.54      1.61 o
   5  -1   1       25.76       28.25      0.67 o
   6  -1   1       37.98       34.75      0.95 o
   7  -1   1        8.73        8.41      0.51 o
   8  -1   1       14.66       16.13      0.93 o
  -9   0   1        1.09        1.26      0.78 o
  -8   0   1        1.25        1.78      0.49 o
  -7   0   1        3.39        3.19      0.50 o
  -6   0   1      170.01      159.57      2.39 o
  -5   0   1       78.14       72.68      1.22 o
  -4   0   1       25.71       23.49      0.52 o
  -3   0   1      260.80      283.26      3.67 o
  -2   0   1       14.82       14.72      0.26 o
  -1   0   1      158.36      166.05      1.62 o
   0   0   1        7.75        8.61      0.20 o
   1   0   1       78.57       84.13      1.34 o
   2   0   1      705.33      697.16      9.91 o
   3   0   1      665.88      671.75      9.63 o
   4   0   1        4.57        4.60      0.24 o
   5   0   1        7.65        7.69      1.06 o
   6   0   1        3.53        5.49      0.33 o
   7   0   1        0.32        0.61      0.23 o
   8   0   1        5.42        6.80      0.64 o
  -9   1   1       18.56       17.88      1.04 o
  -8   1   1        7.13        8.09      0.65 o
  -7   1   1        2.89        2.75      0.38 o
  -6   1   1      135.99      124.51      1.95 o
  -5   1   1      187.87      182.90      2.58 o
  -4   1   1       22.24       25.05      0.54 o
  -3   1   1      472.93      454.42      5.82 o
  -2   1   1        0.96        0.89      0.19 o
  -1   1   1      350.41      360.22      5.59 o
   0   1   1     1199.51     1191.63     14.44 o
   1   1   1      421.83      438.82      6.73 o
   2   1   1      899.12      934.12     13.23 o
   3   1   1      538.81      561.02      6.95 o
   4   1   1      104.40      107.05      1.58 o
   5   1   1       25.73       29.43      0.78 o
   6   1   1       37.94       34.26      0.83 o
   7   1   1        8.74        8.43      0.63 o
   8   1   1       14.57       15.70      0.92 o
  -9   2   1        2.31        2.23      0.47 o
  -8   2   1      116.26      116.68      2.89 o
  -7   2   1       26.90       25.46      0.89 o
  -6   2   1       37.89       36.83      1.44 o
  -5   2   1      153.40      143.16      2.11 o
  -4   2   1       96.21       92.03      1.39 o
  -3   2   1       96.29       95.31      1.37 o
  -2   2   1       14.32       16.33      0.30 o
  -1   2   1      163.09      170.30      2.58 o
   0   2   1      477.08      496.61      6.42 o
   1   2   1     1339.67     1362.03     20.94 o
   2   2   1      286.45      315.30      9.08 o
   3   2   1       79.11       80.87      1.19 o
   4   2   1        1.40        1.15      0.15 o
   5   2   1       23.22       20.09      0.62 o
   6   2   1       13.15       13.98      0.79 o
   7   2   1        7.39        8.35      0.77 o
   8   2   1       15.31       15.40      0.90 o
  -9   3   1        1.00        0.78      0.59 o
  -8   3   1        8.95       10.26      0.73 o
  -7   3   1       94.25       92.64      2.40 o
  -6   3   1       48.01       44.61      1.11 o
  -5   3   1       94.89       88.74      1.71 o
  -4   3   1      163.59      155.51      2.17 o
  -3   3   1       73.99       75.98      1.00 o
  -2   3   1      480.17      510.93      6.56 o
  -1   3   1      354.82      368.73      4.55 o
   0   3   1      186.51      190.42      2.44 o
   1   3   1       78.32       99.17      1.19 o
   2   3   1       55.14       58.64      1.77 o
   3   3   1       48.59       47.23      0.78 o
   4   3   1       63.33       69.09      1.31 o
   5   3   1       15.09       11.71      0.60 o
   6   3   1       28.55       27.76      0.87 o
   7   3   1        2.76        3.36      0.37 o
   8   3   1        0.93        2.01      0.39 o
  -9   4   1        3.81        4.37      0.85 o
  -8   4   1       11.29       11.56      0.77 o
  -7   4   1       40.03       41.58      1.19 o
  -6   4   1        2.01        2.64      0.36 o
  -5   4   1       10.52        8.50      0.42 o
  -4   4   1        9.83       10.87      0.42 o
  -3   4   1        0.05        0.24      0.08 o
  -2   4   1       25.38       26.22      1.05 o
  -1   4   1      114.30      116.47      1.54 o
   0   4   1      270.26      269.28      3.40 o
   1   4   1      961.10     1074.13     18.71 o
   2   4   1      211.82      225.68      3.06 o
   3   4   1       73.28       74.08      1.67 o
   4   4   1      340.73      308.32      6.06 o
   5   4   1        0.74        0.63      0.23 o
   6   4   1       20.52       20.71      0.74 o
   7   4   1       18.67       19.56      0.91 o
  -8   5   1        2.93        2.86      0.54 o
  -7   5   1        8.65        9.27      0.71 o
  -6   5   1        8.75        9.09      0.60 o
  -5   5   1       25.63       23.64      0.70 o
  -4   5   1      242.15      224.95      5.32 o
  -3   5   1      112.35      112.91      3.43 o
  -2   5   1       17.38       18.29      0.52 o
  -1   5   1       70.49       70.60      1.06 o
   0   5   1       44.51       50.19      0.80 o
   1   5   1      315.57      351.71      4.50 o
   2   5   1      115.81      134.10      1.88 o
   3   5   1      190.61      184.58      3.58 o
   4   5   1       19.02       16.89      0.66 o
   5   5   1       55.56       52.81      1.21 o
   6   5   1       21.34       22.81      0.78 o
   7   5   1       17.57       17.13      0.93 o
  -8   6   1        2.39        2.75      0.71 o
  -7   6   1        3.38        4.62      0.73 o
  -6   6   1        4.31        3.58      0.89 o
  -5   6   1       90.24       86.27      1.69 o
  -4   6   1       26.54       22.87      0.78 o
  -3   6   1       31.33       29.91      1.79 o
  -2   6   1      175.68      176.35      2.65 o
  -1   6   1      118.27      122.88      1.74 o
   0   6   1       77.97       77.17      1.05 o
   1   6   1       63.74       60.04      0.97 o
   2   6   1       89.40       96.63      2.25 o
   3   6   1        0.10        0.07      0.23 o
   4   6   1       82.22       75.49      1.90 o
   5   6   1        1.67        1.36      0.30 o
   6   6   1       17.04       15.93      0.84 o
   7   6   1       12.26       13.57      0.85 o
  -7   7   1        1.55        0.92      0.33 o
  -6   7   1        1.06        1.22      0.38 o
  -5   7   1       89.64       80.32      1.62 o
  -4   7   1       11.00        9.86      0.44 o
  -3   7   1        4.85        4.53      0.39 o
  -2   7   1      213.82      205.24      4.04 o
  -1   7   1       43.75       43.28      0.80 o
   0   7   1       71.34       68.19      1.36 o
   1   7   1        7.44        6.19      0.27 o
   2   7   1        9.19       11.11      1.03 o
   3   7   1      101.19       89.19      1.69 o
   4   7   1       33.74       32.29      0.88 o
   5   7   1       20.41       19.14      0.83 o
   6   7   1       10.99       11.07      0.70 o
   7   7   1        7.40        8.33      1.03 o
  -7   8   1        9.32       10.54      0.72 o
  -6   8   1        9.10        9.00      0.51 o
  -5   8   1       25.29       22.91      0.72 o
  -4   8   1       11.86       11.41      0.66 o
  -3   8   1       33.71       33.75      1.10 o
  -2   8   1       81.70       78.99      2.70 o
  -1   8   1       34.53       31.77      0.80 o
   0   8   1      118.60      112.78      1.49 o
   1   8   1        2.92        3.03      0.21 o
   2   8   1        4.20        4.24      0.28 o
   3   8   1       44.28       45.18      1.04 o
   4   8   1       11.00        9.71      0.48 o
   5   8   1       12.73       12.84      0.58 o
   6   8   1       20.37       22.19      1.00 o
  -6   9   1       11.27       11.51      0.88 o
  -5   9   1        1.50        1.42      0.41 o
  -4   9   1        2.34        2.47      0.38 o
  -3   9   1       92.41       90.66      2.22 o
  -2   9   1        8.47        8.24      0.54 o
  -1   9   1       46.05       43.54      1.11 o
   0   9   1        7.20        7.04      0.30 o
   1   9   1        8.10        7.93      0.33 o
   2   9   1       34.34       33.11      0.82 o
   3   9   1        0.76        0.59      0.19 o
   4   9   1        0.05       -0.08      0.16 o
   5   9   1       38.08       38.56      1.08 o
  -5  10   1        4.51        5.21      0.55 o
  -4  10   1        0.53        0.39      0.43 o
  -3  10   1        5.71        5.59      0.53 o
  -2  10   1        8.36        8.17      0.58 o
  -1  10   1        4.95        4.89      0.38 o
   0  10   1       49.29       47.88      1.11 o
   1  10   1        4.02        3.95      0.29 o
   2  10   1        4.63        4.99      0.48 o
   3  10   1        6.58        6.74      0.57 o
   4  10   1       19.63       22.39      0.75 o
   5  10   1        1.89        2.77      0.48 o
  -4  11   1       26.49       28.55      1.75 o
  -3  11   1       40.37       43.46      1.53 o
  -2  11   1        3.81        4.19      0.47 o
  -1  11   1        0.18        0.13      0.33 o
   0  11   1       21.27       20.58      0.70 o
   1  11   1        5.63        5.70      0.48 o
   2  11   1        4.55        4.35      0.48 o
   3  11   1        1.45        1.22      0.49 o
  -2  12   1       26.38       29.70      1.57 o
  -1  12   1        3.54        3.48      0.56 o
   0  12   1        2.90        2.74      0.63 o
   1  12   1       20.11       19.85      1.10 o
   2  12   1        1.83        2.18      0.58 o
  -3 -12   2        3.00        3.90      0.66 o
  -2 -12   2        6.49        7.10      0.77 o
  -1 -12   2       11.94       11.95      0.88 o
   0 -12   2       14.36       14.40      0.92 o
   2 -12   2       12.34       12.70      0.90 o
  -5 -11   2        6.94        7.18      0.88 o
  -4 -11   2        7.29        8.49      0.91 o
  -3 -11   2        2.02        1.20      0.44 o
  -2 -11   2       15.30       14.83      1.05 o
  -1 -11   2        0.95        1.43      0.41 o
   0 -11   2       14.17       16.01      0.93 o
   1 -11   2       20.14       20.75      0.74 o
   2 -11   2       19.54       18.50      0.72 o
   3 -11   2        3.11        3.38      0.48 o
   4 -11   2       12.25       13.38      1.09 o
  -6 -10   2       10.21        9.60      1.05 o
  -5 -10   2        2.86        3.27      0.67 o
  -4 -10   2       16.52       14.78      1.12 o
  -3 -10   2       19.08       18.79      1.18 o
  -2 -10   2        0.30       -0.22      0.29 o
  -1 -10   2        6.03        7.92      0.69 o
   0 -10   2       30.17       28.32      0.82 o
   1 -10   2       27.93       26.83      1.86 o
   2 -10   2        3.83        3.77      0.35 o
   3 -10   2       15.50       15.43      0.73 o
   4 -10   2        5.11        4.56      0.96 o
   5 -10   2        2.28        2.70      0.44 o
  -7  -9   2        6.53        6.54      0.98 o
  -6  -9   2        1.08        1.41      0.56 o
  -5  -9   2       18.69       18.17      1.28 o
  -4  -9   2        7.19        6.68      0.76 o
  -3  -9   2       31.95       27.23      1.40 o
  -2  -9   2       17.14       16.96      1.00 o
  -1  -9   2        3.74        2.96      0.46 o
   0  -9   2       18.54       17.83      0.60 o
   1  -9   2       12.93       12.44      1.07 o
   2  -9   2        4.91        5.79      0.43 o
   3  -9   2        9.92        9.08      0.73 o
   4  -9   2       26.68       26.10      0.95 o
   5  -9   2       16.98       17.03      0.80 o
  -7  -8   2        8.25        7.51      0.52 o
  -6  -8   2       11.22       11.57      0.58 o
  -5  -8   2       11.62       10.23      0.48 o
  -4  -8   2        5.60        5.91      0.69 o
  -3  -8   2       39.70       38.33      1.64 o
  -2  -8   2       29.43       28.80      1.30 o
  -1  -8   2       20.45       21.01      1.02 o
   0  -8   2       49.84       46.90      1.11 o
   1  -8   2       69.50       67.64      1.50 o
   2  -8   2        0.31        0.84      0.20 o
   3  -8   2        4.77        4.59      0.38 o
   4  -8   2        5.04        5.42      0.58 o
   5  -8   2       14.47       13.95      0.73 o
   6  -8   2       33.22       33.10      1.22 o
  -8  -7   2        3.69        3.22      0.42 o
  -7  -7   2        6.06        6.94      0.51 o
  -6  -7   2        3.83        3.26      0.55 o
  -5  -7   2       23.45       21.53      0.73 o
  -4  -7   2        3.25        3.62      0.26 o
  -3  -7   2      149.76      139.22      4.11 o
  -2  -7   2      230.25      229.70      6.02 o
  -1  -7   2       36.19       34.32      1.36 o
   0  -7   2       97.12       89.65      2.66 o
   1  -7   2       28.48       30.07      1.19 o
   2  -7   2       21.21       18.39      0.66 o
   3  -7   2       19.77       20.14      0.75 o
   4  -7   2        0.40        0.61      0.27 o
   5  -7   2       15.68       14.00      0.98 o
   6  -7   2       24.25       22.09      1.52 o
   7  -7   2       12.60       13.35      1.06 o
  -8  -6   2       25.29       23.94      1.01 o
  -7  -6   2       20.15       18.32      0.81 o
  -6  -6   2        5.39        4.91      0.41 o
  -5  -6   2        7.33        6.83      0.51 o
  -4  -6   2      106.57      101.86      2.04 o
  -3  -6   2       65.80       65.10      1.14 o
  -2  -6   2      287.55      275.90      7.22 o
  -1  -6   2       48.69       51.27      1.09 o
   0  -6   2       13.97       15.93      1.02 o
   1  -6   2       49.00       49.58      1.11 o
   2  -6   2       25.77       29.40      0.84 o
   3  -6   2        2.27        2.78      0.43 o
   4  -6   2        6.64        6.74      0.47 o
   5  -6   2        6.27        6.40      0.50 o
   6  -6   2       20.72       20.83      0.93 o
   7  -6   2       21.03       22.71      1.04 o
  -9  -5   2        0.41        0.54      0.34 o
  -8  -5   2        1.30        1.54      0.35 o
  -7  -5   2       12.44       12.89      0.68 o
  -6  -5   2        5.11        5.00      0.58 o
  -5  -5   2       67.44       63.94      1.87 o
  -4  -5   2      132.39      128.81      2.12 o
  -3  -5   2       59.47       61.42      0.93 o
  -2  -5   2       97.27       97.71      2.91 o
  -1  -5   2       89.94       96.91      1.87 o
   0  -5   2       33.05       36.35      1.54 o
   1  -5   2       33.90       32.13      1.19 o
   2  -5   2       13.52       14.77      0.45 o
   3  -5   2       42.67       40.52      1.08 o
   4  -5   2      101.46       98.87      1.80 o
   5  -5   2       35.83       36.33      0.99 o
   6  -5   2       28.37       27.52      1.06 o
   7  -5   2       25.44       26.43      1.13 o
  -9  -4   2       21.90       22.20      3.20 o
  -8  -4   2       11.99       11.38      0.70 o
  -7  -4   2       21.58       21.59      0.75 o
  -6  -4   2       41.69       42.16      1.04 o
  -5  -4   2      125.01      118.36      2.88 o
  -4  -4   2       33.26       29.56      0.94 o
  -3  -4   2       49.11       46.84      0.76 o
  -2  -4   2      413.63      435.50      6.03 o
  -1  -4   2      227.37      240.44      4.43 o
   0  -4   2      130.71      158.13      2.36 o
   1  -4   2       80.62       88.00      1.82 o
   2  -4   2       24.46       23.46      0.58 o
   3  -4   2       18.39       18.54      0.55 o
   4  -4   2      112.64      114.64      1.75 o
   5  -4   2       12.65       12.17      0.52 o
   6  -4   2       14.09       14.27      1.27 o
   7  -4   2       50.68       52.68      2.80 o
   8  -4   2        3.86        4.72      0.80 o
  -9  -3   2        5.37        6.42      0.81 o
  -8  -3   2        1.27        1.14      0.27 o
  -7  -3   2       27.01       25.19      0.82 o
  -6  -3   2       23.82       22.47      0.71 o
  -5  -3   2      203.22      202.58      3.22 o
  -4  -3   2      179.84      182.80      2.49 o
  -3  -3   2       42.32       46.23      0.66 o
  -2  -3   2      198.01      196.67      2.52 o
  -1  -3   2      301.66      327.55      5.63 o
   0  -3   2        4.80        4.62      0.17 o
   1  -3   2       15.59       15.14      0.57 o
   2  -3   2       75.29       74.03      1.30 o
   3  -3   2      309.21      306.55      4.58 o
   4  -3   2      214.22      201.41      2.82 o
   5  -3   2        7.14        6.27      0.34 o
   6  -3   2        6.40        7.35      0.57 o
   7  -3   2       21.57       23.68      1.05 o
   8  -3   2       14.59       16.11      0.93 o
  -9  -2   2        3.69        3.29      0.51 o
  -8  -2   2        2.11        1.95      0.32 o
  -7  -2   2        7.08        7.66      0.46 o
  -6  -2   2       83.22       75.51      1.54 o
  -5  -2   2      419.45      411.61      5.38 o
  -4  -2   2      142.48      137.87      1.99 o
  -3  -2   2      111.88      116.58      1.64 o
  -2  -2   2      524.76      603.25      5.98 o
  -1  -2   2      992.83     1060.97     12.62 o
   0  -2   2      134.00      132.94      1.98 o
   1  -2   2      456.31      457.56      8.25 o
   2  -2   2       31.34       32.52      0.70 o
   3  -2   2       90.03       92.28      1.62 o
   4  -2   2       95.58      100.21      1.82 o
   5  -2   2       30.04       30.28      0.73 o
   6  -2   2       33.27       33.47      1.07 o
   7  -2   2        2.38        2.53      0.43 o
   8  -2   2        2.77        3.87      0.76 o
  -9  -1   2        8.61        9.81      0.78 o
  -8  -1   2        7.82        7.83      0.62 o
  -7  -1   2        0.56        0.46      0.20 o
  -6  -1   2       21.08       21.79      0.99 o
  -5  -1   2       93.45       88.24      1.42 o
  -4  -1   2       77.34       77.12      1.22 o
  -3  -1   2      309.89      334.37      4.31 o
  -2  -1   2     1735.25     1798.81     20.18 o
  -1  -1   2      434.22      465.91      4.75 o
   0  -1   2      959.00     1012.93     12.46 o
   1  -1   2      256.10      259.02      5.53 o
   2  -1   2      118.91      120.68      2.44 o
   3  -1   2      228.76      227.38      3.51 o
   4  -1   2       30.15       28.63      0.75 o
   5  -1   2        1.77        2.41      0.23 o
   6  -1   2        6.32        7.68      0.48 o
   7  -1   2       13.18       14.49      0.67 o
   8  -1   2        5.36        5.27      0.85 o
  -9   0   2        1.59        1.40      0.41 o
  -8   0   2        2.23        1.82      0.58 o
  -7   0   2       24.17       24.55      0.79 o
  -6   0   2       98.72       92.06      1.53 o
  -5   0   2        1.68        1.74      0.18 o
  -4   0   2       24.60       26.61      0.56 o
  -3   0   2       22.52       25.30      0.45 o
  -2   0   2       63.89       76.28      1.12 o
  -1   0   2       11.53       12.17      0.33 o
   0   0   2      136.06      155.01      2.41 o
   1   0   2      160.15      165.87      2.59 o
   2   0   2        2.05        4.00      0.40 o
   3   0   2      488.40      488.38      7.14 o
   4   0   2        5.61        4.65      0.30 o
   5   0   2        0.07        1.12      0.18 o
   6   0   2       22.63       25.31      1.59 o
   7   0   2       32.95       33.16      1.29 o
   8   0   2       23.80       24.09      1.17 o
  -9   1   2        8.60        9.89      0.88 o
  -8   1   2        7.81        7.01      0.85 o
  -7   1   2        0.57        0.34      0.25 o
  -6   1   2       21.21       20.67      0.58 o
  -5   1   2       93.48       89.27      1.42 o
  -4   1   2       77.24       79.15      1.32 o
  -3   1   2      310.03      333.56      3.89 o
  -2   1   2     1733.79     1763.61     20.43 o
  -1   1   2      434.02      472.48      6.90 o
   0   1   2      959.07     1008.63     12.51 o
   1   1   2      256.34      259.10      4.33 o
   2   1   2      118.91      122.04      2.43 o
   3   1   2      229.11      227.14      3.50 o
   4   1   2       30.23       28.57      0.86 o
   5   1   2        1.77        2.23      0.23 o
   6   1   2        6.30        7.81      0.47 o
   7   1   2       13.17       13.78      1.08 o
   8   1   2        5.35        6.70      1.42 o
  -9   2   2        3.70        3.88      0.53 o
  -8   2   2        2.15        2.48      0.42 o
  -7   2   2        7.07        7.39      0.46 o
  -6   2   2       83.31       79.27      1.62 o
  -5   2   2      419.44      408.81      5.38 o
  -4   2   2      142.24      141.93      1.80 o
  -3   2   2      111.90      117.31      1.48 o
  -2   2   2      525.28      591.06      9.17 o
  -1   2   2      992.81     1045.19     14.39 o
   0   2   2      133.89      134.35      1.75 o
   1   2   2      456.20      461.67      8.36 o
   2   2   2       31.41       32.53      0.69 o
   3   2   2       89.92       91.43      1.59 o
   4   2   2       95.63      100.73      2.00 o
   5   2   2       30.06       31.27      0.72 o
   6   2   2       33.14       33.50      1.19 o
   7   2   2        2.40        2.94      0.46 o
   8   2   2        2.77        3.10      0.88 o
  -9   3   2        5.34        5.72      0.63 o
  -8   3   2        1.28        1.51      0.38 o
  -7   3   2       26.97       26.32      1.44 o
  -6   3   2       23.80       23.37      0.75 o
  -5   3   2      203.58      196.25      3.31 o
  -4   3   2      179.96      177.08      2.95 o
  -3   3   2       42.30       45.04      0.84 o
  -2   3   2      197.45      196.13      2.71 o
  -1   3   2      301.75      325.49      4.41 o
   0   3   2        4.79        4.68      0.19 o
   1   3   2       15.56       16.68      0.36 o
   2   3   2       75.41       73.50      1.13 o
   3   3   2      309.21      297.19      4.52 o
   4   3   2      214.19      203.00      2.76 o
   5   3   2        7.15        6.47      0.73 o
   6   3   2        6.45        7.78      0.58 o
   7   3   2       21.42       23.02      1.05 o
   8   3   2       14.59       18.02      1.37 o
  -9   4   2       21.93       24.20      1.62 o
  -8   4   2       12.04       12.97      1.63 o
  -7   4   2       21.70       21.73      0.79 o
  -6   4   2       41.60       41.86      1.07 o
  -5   4   2      124.87      115.98      2.13 o
  -4   4   2       33.01       29.49      0.79 o
  -3   4   2       49.23       46.58      1.09 o
  -2   4   2      413.67      430.82      6.02 o
  -1   4   2      226.88      241.08      3.98 o
   0   4   2      130.87      155.75      1.81 o
   1   4   2       80.75       89.02      1.28 o
   2   4   2       24.44       22.94      0.59 o
   3   4   2       18.51       16.93      0.96 o
   4   4   2      112.62      110.69      1.95 o
   5   4   2       12.58       11.36      0.64 o
   6   4   2       14.05       13.86      0.74 o
   7   4   2       50.69       52.98      1.82 o
  -8   5   2        1.30        1.80      0.33 o
  -7   5   2       12.47       13.10      0.62 o
  -6   5   2        5.07        5.25      0.38 o
  -5   5   2       67.20       63.56      1.54 o
  -4   5   2      132.30      120.95      2.72 o
  -3   5   2       59.39       60.25      0.81 o
  -2   5   2       97.27      102.46      1.93 o
  -1   5   2       90.14      100.67      1.44 o
   0   5   2       32.99       35.80      0.89 o
   1   5   2       34.10       30.40      0.63 o
   2   5   2       13.49       13.96      0.32 o
   3   5   2       42.62       39.69      0.99 o
   4   5   2      101.20       97.95      2.23 o
   5   5   2       35.84       32.65      1.62 o
   6   5   2       28.46       27.22      1.15 o
   7   5   2       25.53       28.61      1.44 o
  -8   6   2       25.35       24.91      1.15 o
  -7   6   2       20.28       18.56      0.92 o
  -6   6   2        5.36        4.83      0.45 o
  -5   6   2        7.32        7.29      0.48 o
  -4   6   2      106.62       95.52      1.77 o
  -3   6   2       65.70       62.00      2.30 o
  -2   6   2      287.41      282.72      3.27 o
  -1   6   2       48.72       51.72      0.76 o
   0   6   2       14.01       16.00      0.40 o
   1   6   2       49.04       45.64      1.54 o
   2   6   2       25.89       29.00      0.89 o
   3   6   2        2.30        2.97      0.33 o
   4   6   2        6.70        6.66      0.66 o
   5   6   2        6.28        6.36      0.70 o
   6   6   2       20.73       20.66      1.00 o
   7   6   2       20.99       23.63      1.73 o
  -8   7   2        3.73        3.07      0.70 o
  -7   7   2        6.02        7.36      0.77 o
  -6   7   2        3.84        3.42      0.39 o
  -5   7   2       23.56       20.74      0.66 o
  -4   7   2        3.23        3.02      0.37 o
  -3   7   2      149.74      143.39      3.00 o
  -2   7   2      230.27      226.19      2.98 o
  -1   7   2       36.24       35.59      0.83 o
   0   7   2       97.13       90.36      1.47 o
   1   7   2       28.58       29.12      0.90 o
   2   7   2       21.23       18.70      0.88 o
   3   7   2       19.74       21.05      0.79 o
   4   7   2        0.39        0.27      0.50 o
   5   7   2       15.65       15.14      0.86 o
   6   7   2       24.26       25.82      1.22 o
  -7   8   2        8.22        8.83      1.26 o
  -6   8   2       11.18       11.37      0.53 o
  -5   8   2       11.61       10.64      0.46 o
  -4   8   2        5.61        5.13      0.66 o
  -3   8   2       39.69       38.94      1.21 o
  -2   8   2       29.44       28.19      0.78 o
  -1   8   2       20.44       19.90      0.62 o
   0   8   2       49.93       48.83      1.05 o
   1   8   2       69.59       65.79      1.63 o
   2   8   2        0.31        0.84      0.27 o
   3   8   2        4.76        5.15      0.60 o
   4   8   2        5.06        5.62      0.41 o
   5   8   2       14.45       15.83      0.68 o
  -6   9   2        1.09        1.60      0.35 o
  -5   9   2       18.71       20.15      0.95 o
  -4   9   2        7.20        7.83      0.58 o
  -3   9   2       31.81       29.54      1.07 o
  -2   9   2       17.07       16.78      0.74 o
  -1   9   2        3.78        3.83      0.32 o
   0   9   2       18.63       18.26      0.50 o
   1   9   2       12.88       13.09      0.50 o
   2   9   2        4.89        5.07      0.35 o
   3   9   2        9.94       10.46      0.50 o
   4   9   2       26.68       28.31      0.89 o
   5   9   2       17.01       17.36      0.96 o
  -5  10   2        2.85        2.83      0.43 o
  -4  10   2       16.47       16.53      1.80 o
  -3  10   2       19.09       19.52      0.93 o
  -2  10   2        0.29        0.13      0.21 o
  -1  10   2        5.99        6.90      0.43 o
   0  10   2       30.22       28.73      0.73 o
   1  10   2       27.95       27.52      0.77 o
   2  10   2        3.82        4.72      0.41 o
   3  10   2       15.45       16.20      0.64 o
   4  10   2        5.16        4.92      0.50 o
  -4  11   2        7.32        7.11      1.00 o
  -3  11   2        2.00        1.86      0.38 o
  -2  11   2       15.34       18.29      0.94 o
  -1  11   2        0.96        1.04      0.24 o
   0  11   2       14.18       16.13      0.64 o
   1  11   2       20.08       21.80      0.95 o
   2  11   2       19.58       19.82      0.69 o
   3  11   2        3.08        3.62      0.53 o
  -2  12   2        6.48        5.93      0.80 o
  -1  12   2       11.94       12.09      0.74 o
   0  12   2       14.35       16.41      1.01 o
   1  12   2       38.81       40.20      1.68 o
  -3 -12   3        0.89        1.21      0.47 o
  -2 -12   3        8.54       10.26      0.95 o
  -1 -12   3        2.03        2.86      0.53 o
   0 -12   3        3.77        4.03      0.57 o
   1 -12   3        4.12        3.84      0.53 o
  -5 -11   3        8.51        7.12      0.94 o
  -4 -11   3       10.12       11.53      1.11 o
  -3 -11   3        6.57        5.43      0.75 o
  -2 -11   3        4.55        4.82      0.68 o
  -1 -11   3       11.88       11.42      0.94 o
   0 -11   3        0.85        1.06      0.37 o
   1 -11   3        4.97        5.12      0.40 o
   2 -11   3        1.95        2.02      0.32 o
   3 -11   3       20.97       21.39      1.03 o
  -6 -10   3        6.15        6.03      0.88 o
  -5 -10   3       11.72       12.05      1.13 o
  -4 -10   3        5.43        5.78      0.78 o
  -3 -10   3        8.33        9.09      0.89 o
  -2 -10   3       10.07        8.65      0.84 o
  -1 -10   3        3.50        3.02      0.54 o
   0 -10   3        0.75        0.98      0.51 o
   1 -10   3        3.94        4.94      0.40 o
   2 -10   3       11.84       11.54      0.60 o
   3 -10   3        0.52        0.23      0.21 o
   4 -10   3        6.14        6.59      0.54 o
  -7  -9   3        1.05        1.29      0.58 o
  -6  -9   3       15.45       17.16      1.33 o
  -5  -9   3        5.34        3.92      0.69 o
  -4  -9   3       16.52       15.30      1.12 o
  -3  -9   3        1.67        2.51      0.55 o
  -2  -9   3       11.95       11.88      0.91 o
  -1  -9   3        1.47        2.03      0.45 o
   0  -9   3       37.05       33.83      1.50 o
   1  -9   3       10.38       10.05      0.64 o
   2  -9   3        3.12        2.91      0.35 o
   3  -9   3        2.46        2.14      0.34 o
   4  -9   3        0.41        0.31      0.21 o
   5  -9   3        7.06        6.99      0.57 o
  -7  -8   3        1.31        2.11      0.42 o
  -6  -8   3        2.42        2.64      0.70 o
  -5  -8   3        8.05        8.84      0.91 o
  -4  -8   3        7.15        6.91      0.76 o
  -3  -8   3        7.84        7.67      0.75 o
  -2  -8   3       10.11        9.60      0.79 o
  -1  -8   3       42.21       42.27      1.68 o
   0  -8   3       18.31       17.71      1.00 o
   1  -8   3        7.83        8.52      0.71 o
   2  -8   3       15.75       15.95      0.97 o
   3  -8   3       28.26       27.57      2.20 o
   4  -8   3        4.96        5.24      0.48 o
   5  -8   3       13.75       15.65      0.80 o
  -8  -7   3        4.93        5.83      0.52 o
  -7  -7   3        4.80        3.91      0.41 o
  -6  -7   3        2.70        2.40      0.33 o
  -5  -7   3       15.67       15.54      0.61 o
  -4  -7   3       84.48       78.45      2.78 o
  -3  -7   3       80.61       73.75      2.55 o
  -2  -7   3       30.89       32.56      1.44 o
  -1  -7   3       16.05       14.94      0.92 o
   0  -7   3      155.82      139.02      4.05 o
   1  -7   3       42.90       43.15      1.65 o
   2  -7   3        2.17        1.32      0.38 o
   3  -7   3        1.12        1.15      0.25 o
   4  -7   3       25.61       25.08      0.98 o
   5  -7   3       27.26       26.82      1.07 o
   6  -7   3        8.22        7.68      0.94 o
  -8  -6   3       22.39       21.95      2.09 o
  -7  -6   3       36.20       35.78      1.19 o
  -6  -6   3        6.24        6.78      0.46 o
  -5  -6   3        2.60        2.26      0.27 o
  -4  -6   3       44.87       40.79      1.05 o
  -3  -6   3       67.40       63.23      2.24 o
  -2  -6   3      166.98      172.32      4.90 o
  -1  -6   3      187.75      185.64      4.99 o
   0  -6   3       28.10       30.58      1.28 o
   1  -6   3      226.22      221.65      5.82 o
   2  -6   3       29.51       27.15      1.28 o
   3  -6   3        7.68        7.23      0.68 o
   4  -6   3        4.61        5.42      0.46 o
   5  -6   3       17.18       15.41      1.44 o
   6  -6   3        0.59        0.82      0.30 o
  -9  -5   3        4.35        4.20      0.83 o
  -8  -5   3       19.45       18.65      0.90 o
  -7  -5   3       58.18       54.01      2.39 o
  -6  -5   3       22.99       22.24      0.83 o
  -5  -5   3       18.83       17.57      0.58 o
  -4  -5   3      111.24      107.51      1.99 o
  -3  -5   3        9.33        8.14      0.91 o
  -2  -5   3        6.86        6.71      0.36 o
  -1  -5   3      650.36      654.35     15.52 o
   0  -5   3        2.89        2.43      0.21 o
   1  -5   3       61.63       58.68      1.38 o
   2  -5   3       97.66       88.50      1.94 o
   3  -5   3        5.17        4.33      0.38 o
   4  -5   3       93.85       94.92      2.18 o
   5  -5   3        8.13        7.45      0.57 o
   6  -5   3        4.40        5.33      1.27 o
   7  -5   3        4.70        4.82      0.55 o
  -9  -4   3       36.52       37.09      1.39 o
  -8  -4   3        0.43        0.66      0.29 o
  -7  -4   3       66.68       64.48      1.47 o
  -6  -4   3       75.74       78.21      1.67 o
  -5  -4   3        8.65        7.94      0.40 o
  -4  -4   3      103.90      104.79      1.83 o
  -3  -4   3       31.30       29.14      0.80 o
  -2  -4   3      323.29      334.91      6.94 o
  -1  -4   3       87.86       90.05      2.33 o
   0  -4   3       13.77       14.14      0.50 o
   1  -4   3       91.01       93.81      2.02 o
   2  -4   3      167.83      164.70      3.30 o
   3  -4   3       14.48       15.32      0.53 o
   4  -4   3       19.67       19.30      0.78 o
   5  -4   3        1.28        1.67      0.27 o
   6  -4   3       24.13       25.12      0.87 o
   7  -4   3       49.42       50.84      1.99 o
  -9  -3   3       11.48       12.19      1.04 o
  -8  -3   3        1.91        2.29      0.34 o
  -7  -3   3       74.59       69.29      1.79 o
  -6  -3   3       22.30       20.81      0.69 o
  -5  -3   3       39.74       38.80      0.92 o
  -4  -3   3       16.31       14.38      0.40 o
  -3  -3   3        1.32        1.93      0.17 o
  -2  -3   3      395.35      421.56      6.04 o
  -1  -3   3      671.16      713.05     12.47 o
   0  -3   3      103.28      117.63      1.82 o
   1  -3   3      365.56      358.35      6.63 o
   2  -3   3      464.89      456.47      8.31 o
   3  -3   3       22.64       21.73      0.64 o
   4  -3   3       41.40       38.85      1.28 o
   5  -3   3        8.62        8.10      0.47 o
   6  -3   3       21.45       22.82      0.81 o
   7  -3   3       20.69       23.61      1.10 o
  -9  -2   3        1.63        1.30      0.40 o
  -8  -2   3       13.89       15.01      0.68 o
  -7  -2   3       12.44       12.40      0.57 o
  -6  -2   3       28.52       26.36      0.85 o
  -5  -2   3       75.23       76.74      1.27 o
  -4  -2   3       59.92       61.79      1.03 o
  -3  -2   3      110.10      132.28      2.19 o
  -2  -2   3      297.73      337.52      4.89 o
  -1  -2   3      864.84      928.95     12.99 o
   0  -2   3      248.90      264.05      4.26 o
   1  -2   3       70.21       63.15      1.46 o
   2  -2   3       61.73       58.35      1.42 o
   3  -2   3       53.33       49.13      1.05 o
   4  -2   3       13.90       13.40      0.52 o
   5  -2   3       10.85       11.06      0.45 o
   6  -2   3       12.99       14.67      0.73 o
   7  -2   3       10.17        9.73      0.74 o
  -9  -1   3        5.79        6.56      0.66 o
  -8  -1   3        9.37        9.91      0.70 o
  -7  -1   3       13.46       12.93      0.58 o
  -6  -1   3       63.20       58.78      1.28 o
  -5  -1   3       52.82       53.39      0.98 o
  -4  -1   3       83.36       82.85      1.31 o
  -3  -1   3      191.75      224.71      3.52 o
  -2  -1   3      352.99      398.67      5.71 o
  -1  -1   3       30.56       25.91      0.51 o
   0  -1   3      273.14      295.07      4.24 o
   1  -1   3        8.37        8.48      0.41 o
   2  -1   3       55.07       53.87      1.90 o
   3  -1   3        2.29        3.08      0.26 o
   4  -1   3       35.43       31.58      1.05 o
   5  -1   3        3.75        4.81      0.32 o
   6  -1   3        5.96        6.88      0.40 o
   7  -1   3        3.48        3.88      0.51 o
  -9   0   3        5.97        6.02      0.64 o
  -8   0   3        0.42        0.34      0.27 o
  -7   0   3       59.12       56.13      1.38 o
  -6   0   3        5.62        4.77      0.30 o
  -5   0   3       32.57       30.48      0.68 o
  -4   0   3       78.62       75.78      1.21 o
  -3   0   3      726.55      813.34     10.46 o
  -2   0   3      412.93      417.73      6.25 o
  -1   0   3      249.29      271.65      4.16 o
   0   0   3       67.91       58.15      1.30 o
   1   0   3       78.44       83.18      1.78 o
   2   0   3        0.00        0.07      0.14 o
   3   0   3        1.46        0.89      0.17 o
   4   0   3        3.46        3.65      0.30 o
   5   0   3       19.41       18.95      0.58 o
   6   0   3       15.40       16.70      0.59 o
   7   0   3        0.09        0.12      0.27 o
  -9   1   3        5.79        6.60      0.66 o
  -8   1   3        9.37        9.44      1.32 o
  -7   1   3       13.48       12.50      0.71 o
  -6   1   3       63.27       58.53      1.11 o
  -5   1   3       52.81       53.27      0.98 o
  -4   1   3       83.54       84.89      1.19 o
  -3   1   3      191.82      223.12      3.05 o
  -2   1   3      352.90      407.96      6.05 o
  -1   1   3       30.54       26.26      0.78 o
   0   1   3      273.19      297.87      3.76 o
   1   1   3        8.38        8.99      0.42 o
   2   1   3       55.15       51.37      1.29 o
   3   1   3        2.32        2.72      0.25 o
   4   1   3       35.52       31.94      0.84 o
   5   1   3        3.77        4.94      0.31 o
   6   1   3        5.96        6.50      0.47 o
   7   1   3        3.50        4.26      0.54 o
  -9   2   3        1.60        0.86      0.36 o
  -8   2   3       13.87       13.34      0.80 o
  -7   2   3       12.46       12.99      0.59 o
  -6   2   3       28.64       26.44      0.79 o
  -5   2   3       75.36       75.03      1.27 o
  -4   2   3       59.93       60.75      1.04 o
  -3   2   3      109.96      131.03      1.88 o
  -2   2   3      297.99      345.70      5.38 o
  -1   2   3      864.69      938.00     10.11 o
   0   2   3      249.20      261.47      3.36 o
   1   2   3       69.99       65.27      1.21 o
   2   2   3       61.68       57.59      1.40 o
   3   2   3       53.40       47.25      1.03 o
   4   2   3       13.90       12.11      0.65 o
   5   2   3       10.83       10.71      0.47 o
   6   2   3       12.99       13.96      0.62 o
   7   2   3       10.23       10.48      0.78 o
  -9   3   3       11.52       11.79      1.26 o
  -8   3   3        1.93        1.42      0.53 o
  -7   3   3       74.72       69.46      1.58 o
  -6   3   3       22.21       20.63      0.84 o
  -5   3   3       39.94       37.34      0.94 o
  -4   3   3       16.36       14.62      0.68 o
  -3   3   3        1.34        1.90      0.18 o
  -2   3   3      395.18      414.98     10.66 o
  -1   3   3      671.69      694.97      9.64 o
   0   3   3      103.32      117.32      1.62 o
   1   3   3      365.17      361.22      5.08 o
   2   3   3      465.35      448.46      8.27 o
   3   3   3       22.67       21.28      0.61 o
   4   3   3       41.31       39.65      0.95 o
   5   3   3        8.66        8.85      0.46 o
   6   3   3       21.40       21.48      0.98 o
   7   3   3       20.64       23.69      1.10 o
  -9   4   3       36.56       37.24      2.06 o
  -8   4   3        0.44        0.61      0.32 o
  -7   4   3       66.68       62.74      1.50 o
  -6   4   3       75.89       75.69      1.62 o
  -5   4   3        8.67        7.51      0.49 o
  -4   4   3      103.99      103.28      2.47 o
  -3   4   3       31.35       29.28      0.69 o
  -2   4   3      322.92      345.88      4.49 o
  -1   4   3       87.80       88.34      1.26 o
   0   4   3       13.80       13.26      0.50 o
   1   4   3       91.38       96.24      1.41 o
   2   4   3      167.99      162.78      2.61 o
   3   4   3       14.43       14.48      0.49 o
   4   4   3       19.71       19.39      0.62 o
   5   4   3        1.30        1.21      0.23 o
   6   4   3       24.16       25.24      1.56 o
  -8   5   3       19.43       20.82      1.03 o
  -7   5   3       58.20       56.08      1.72 o
  -6   5   3       22.98       20.93      0.89 o
  -5   5   3       18.91       16.73      0.72 o
  -4   5   3      111.43      104.56      3.46 o
  -3   5   3        9.32        9.17      0.35 o
  -2   5   3        6.78        7.22      0.25 o
  -1   5   3      649.59      662.76     13.74 o
   0   5   3        2.85        2.45      0.17 o
   1   5   3       61.60       57.51      0.96 o
   2   5   3       97.51       88.59      1.33 o
   3   5   3        5.13        4.75      0.29 o
   4   5   3       94.20       92.26      2.16 o
   5   5   3        8.14        9.03      0.88 o
   6   5   3        4.42        3.09      0.65 o
   7   5   3        4.70        7.71      1.01 o
  -8   6   3       22.35       22.61      1.08 o
  -7   6   3       36.19       35.98      1.31 o
  -6   6   3        6.19        5.88      0.48 o
  -5   6   3        2.58        2.88      0.56 o
  -4   6   3       44.92       40.83      1.60 o
  -3   6   3       67.31       63.28      1.51 o
  -2   6   3      166.83      178.25      3.13 o
  -1   6   3      187.70      182.85      3.13 o
   0   6   3       28.03       28.54      0.60 o
   1   6   3      226.23      214.85      4.17 o
   2   6   3       29.43       28.42      0.84 o
   3   6   3        7.70        6.79      0.55 o
   4   6   3        4.59        5.18      0.46 o
   5   6   3       17.27       16.49      1.17 o
   6   6   3        0.61        1.21      0.46 o
  -8   7   3        4.98        4.85      0.86 o
  -7   7   3        4.77        4.97      0.51 o
  -6   7   3        2.69        2.98      0.44 o
  -5   7   3       15.71       14.46      0.54 o
  -4   7   3       84.46       80.30      1.98 o
  -3   7   3       80.70       73.31      1.79 o
  -2   7   3       30.93       31.38      0.80 o
  -1   7   3       16.11       15.34      0.42 o
   0   7   3      155.69      145.13      3.10 o
   1   7   3       42.95       41.45      1.19 o
   2   7   3        2.16        2.45      0.32 o
   3   7   3        1.12        1.06      0.27 o
   4   7   3       25.55       29.61      1.07 o
   5   7   3       27.29       29.18      1.14 o
  -7   8   3        1.27        1.56      0.28 o
  -6   8   3        2.42        2.75      0.37 o
  -5   8   3        8.05        7.34      0.59 o
  -4   8   3        7.19        7.51      0.54 o
  -3   8   3        7.83        6.97      0.71 o
  -2   8   3       10.13        8.37      0.45 o
  -1   8   3       42.05       41.39      0.97 o
   0   8   3       18.35       17.32      0.59 o
   1   8   3        7.76        8.34      0.53 o
   2   8   3       15.79       15.98      1.52 o
   3   8   3       28.22       28.10      1.03 o
   4   8   3        4.96        5.45      0.52 o
   5   8   3       13.74       14.79      0.86 o
  -7   9   3        1.06        1.90      0.42 o
  -6   9   3       15.44       16.54      0.89 o
  -5   9   3        5.31        5.50      0.55 o
  -4   9   3       16.45       16.52      0.81 o
  -3   9   3        1.67        2.32      0.37 o
  -2   9   3       11.90       12.26      0.56 o
  -1   9   3        1.47        2.10      0.27 o
   0   9   3       36.96       34.72      1.23 o
   1   9   3       10.38       10.83      0.60 o
   2   9   3        3.11        2.78      0.38 o
   3   9   3        2.45        2.03      0.36 o
   4   9   3        0.42        0.57      0.23 o
  -5  10   3       11.74       11.93      0.75 o
  -4  10   3        5.41        5.97      0.57 o
  -3  10   3        8.38        8.05      0.61 o
  -2  10   3       10.03        9.94      0.65 o
  -1  10   3        3.50        2.96      0.33 o
   0  10   3        0.75        0.68      0.19 o
   1  10   3        3.97        4.81      0.46 o
   2  10   3       11.89       12.37      0.58 o
   3  10   3        0.51        0.50      0.22 o
  -4  11   3       10.22       13.51      1.10 o
  -3  11   3        6.56        7.12      0.62 o
  -2  11   3        4.54        4.94      0.97 o
  -1  11   3       11.87       12.98      0.70 o
   0  11   3        0.84        0.85      0.31 o
   1  11   3        4.98        4.49      0.37 o
   2  11   3        1.95        2.57      0.55 o
  -2 -12   4        0.47        0.52      0.36 o
  -1 -12   4       11.03       12.72      1.00 o
  -4 -11   4        4.64        4.40      0.77 o
  -3 -11   4       24.25       24.87      1.55 o
  -2 -11   4        0.18       -0.20      0.35 o
  -1 -11   4        7.33        7.84      0.86 o
   0 -11   4       22.21       21.53      0.82 o
   1 -11   4       20.33       22.69      0.96 o
   2 -11   4        6.00        5.98      0.49 o
  -6 -10   4        2.37        2.75      0.70 o
  -5 -10   4        6.96        7.14      0.95 o
  -4 -10   4        1.04        1.66      0.54 o
  -3 -10   4       15.58       17.58      1.27 o
  -2 -10   4        7.92        8.49      0.91 o
  -1 -10   4        8.48        8.50      0.85 o
   0 -10   4       15.58       16.84      1.12 o
   1 -10   4       10.68       12.15      0.63 o
   2 -10   4       23.93       24.76      1.39 o
   3 -10   4        0.38        0.72      0.25 o
  -7  -9   4        0.08        0.27      0.43 o
  -6  -9   4        0.34        0.98      0.55 o
  -5  -9   4        2.81        2.69      0.66 o
  -4  -9   4        3.57        4.07      0.70 o
  -3  -9   4       47.87       47.17      2.13 o
  -2  -9   4       11.35       12.40      1.01 o
  -1  -9   4        1.85        1.80      0.49 o
   0  -9   4       57.79       54.60      2.24 o
   1  -9   4        0.53        0.32      0.36 o
   2  -9   4        0.25        0.37      0.23 o
   3  -9   4       15.34       15.85      0.80 o
   4  -9   4        5.01        5.59      0.52 o
  -7  -8   4        8.32        8.02      1.05 o
  -6  -8   4        1.66        1.83      0.58 o
  -5  -8   4       14.80       14.05      1.18 o
  -4  -8   4        1.90        1.46      0.48 o
  -3  -8   4       43.67       43.36      1.94 o
  -2  -8   4       19.31       19.74      1.21 o
  -1  -8   4       67.01       62.12      2.33 o
   0  -8   4       21.49       20.79      1.19 o
   1  -8   4        5.58        6.15      0.69 o
   2  -8   4        6.11        6.25      0.73 o
   3  -8   4        0.42        0.56      0.46 o
   4  -8   4        6.26        6.29      0.55 o
   5  -8   4        0.14        0.06      0.23 o
  -8  -7   4        9.33        8.52      1.42 o
  -7  -7   4       12.65       12.94      0.82 o
  -6  -7   4       10.01       10.95      1.07 o
  -5  -7   4        7.79        7.45      0.85 o
  -4  -7   4       13.95       14.16      1.07 o
  -3  -7   4        2.64        1.65      0.46 o
  -2  -7   4       11.45       14.45      0.99 o
  -1  -7   4       60.80       59.45      2.19 o
   0  -7   4       14.32       15.44      0.98 o
   1  -7   4        1.52        1.03      0.38 o
   2  -7   4       45.89       41.03      1.79 o
   3  -7   4        6.71        8.64      0.83 o
   4  -7   4        0.85        0.88      0.38 o
   5  -7   4        9.10        8.89      0.68 o
  -8  -6   4       17.79       15.68      2.00 o
  -7  -6   4       17.28       17.24      1.35 o
  -6  -6   4       47.70       45.89      1.50 o
  -5  -6   4       94.31       86.78      3.11 o
  -4  -6   4       26.25       26.68      1.43 o
  -3  -6   4       10.16        9.78      0.85 o
  -2  -6   4       56.67       53.83      2.02 o
  -1  -6   4      169.32      152.55      4.47 o
   0  -6   4       31.93       29.69      1.38 o
   1  -6   4       61.75       55.67      2.10 o
   2  -6   4       20.47       16.71      1.08 o
   3  -6   4        4.70        4.11      0.61 o
   4  -6   4       18.71       17.16      1.17 o
   5  -6   4        2.98        3.33      1.06 o
   6  -6   4       10.33       10.32      0.77 o
  -9  -5   4       11.81       11.99      1.56 o
  -8  -5   4       14.66       13.55      0.77 o
  -7  -5   4       65.85       63.01      1.72 o
  -6  -5   4       42.19       41.53      1.23 o
  -5  -5   4       19.89       18.95      1.21 o
  -4  -5   4      199.02      192.14      5.47 o
  -3  -5   4        8.77        9.36      0.82 o
  -2  -5   4      200.17      204.01      5.65 o
  -1  -5   4       94.99       99.31      3.07 o
   0  -5   4       16.61       16.47      0.99 o
   1  -5   4      110.70       97.30      3.17 o
   2  -5   4       40.47       38.12      1.65 o
   3  -5   4        9.32        9.41      0.84 o
   4  -5   4       20.23       19.40      1.22 o
   5  -5   4        7.93        7.28      0.70 o
   6  -5   4        3.96        4.74      0.56 o
  -9  -4   4        5.61        5.09      0.57 o
  -8  -4   4       11.25       10.88      0.69 o
  -7  -4   4      191.30      184.98      6.53 o
  -6  -4   4        5.31        4.98      0.37 o
  -5  -4   4        2.22        1.63      0.42 o
  -4  -4   4       70.12       71.12      2.51 o
  -3  -4   4       13.62       11.56      0.86 o
  -2  -4   4      100.99      102.31      2.12 o
  -1  -4   4       34.69       35.86      0.98 o
   0  -4   4       22.22       21.38      0.72 o
   1  -4   4      326.57      312.16      5.93 o
   2  -4   4       68.88       61.16      2.28 o
   3  -4   4        9.99        9.22      0.55 o
   4  -4   4       30.69       32.46      1.12 o
   5  -4   4        8.66        8.59      0.63 o
   6  -4   4        0.26        0.63      0.27 o
  -9  -3   4       24.26       24.40      1.48 o
  -8  -3   4       12.39       12.89      0.64 o
  -7  -3   4       14.47       14.81      0.64 o
  -6  -3   4       41.21       40.07      1.36 o
  -5  -3   4       18.59       17.11      0.59 o
  -4  -3   4      199.44      215.94      4.09 o
  -3  -3   4       55.30       56.75      1.45 o
  -2  -3   4       59.30       65.09      1.51 o
  -1  -3   4       41.24       45.92      1.14 o
   0  -3   4       33.72       36.01      0.71 o
   1  -3   4       87.91       86.60      1.97 o
   2  -3   4       37.83       35.50      1.15 o
   3  -3   4       17.97       18.08      1.26 o
   4  -3   4       66.22       61.56      1.67 o
   5  -3   4       22.00       23.59      1.00 o
   6  -3   4        0.34        0.38      0.22 o
   7  -3   4        5.46        4.40      0.82 o
  -9  -2   4        1.95        2.57      1.16 o
  -8  -2   4       21.34       24.52      1.00 o
  -7  -2   4       41.94       40.18      1.09 o
  -6  -2   4       48.08       44.67      1.09 o
  -5  -2   4       18.76       15.87      0.61 o
  -4  -2   4       36.20       36.67      0.96 o
  -3  -2   4       52.54       55.04      1.34 o
  -2  -2   4       91.30       98.50      1.61 o
  -1  -2   4      128.11      136.40      2.75 o
   0  -2   4       15.27       16.73      0.40 o
   1  -2   4       47.13       48.54      0.93 o
   2  -2   4      425.33      405.45      7.60 o
   3  -2   4        8.51        8.47      0.47 o
   4  -2   4       15.87       14.24      0.58 o
   5  -2   4       37.83       37.42      1.28 o
   6  -2   4        0.33        0.25      0.22 o
   7  -2   4        0.41        0.38      0.63 o
  -9  -1   4        2.25        1.44      0.66 o
  -8  -1   4       11.03       11.29      0.74 o
  -7  -1   4       10.46        9.66      0.63 o
  -6  -1   4      232.44      215.98      3.54 o
  -5  -1   4        2.19        1.31      0.18 o
  -4  -1   4       83.97       86.84      1.65 o
  -3  -1   4       41.18       38.99      1.07 o
  -2  -1   4       42.38       42.48      0.78 o
  -1  -1   4       96.96      107.24      2.26 o
   0  -1   4       67.00       69.31      1.15 o
   1  -1   4       15.45       15.00      0.62 o
   2  -1   4       32.07       33.29      1.29 o
   3  -1   4      241.68      224.84      3.63 o
   4  -1   4       13.21       13.83      0.57 o
   5  -1   4       18.33       18.67      1.37 o
   6  -1   4       11.37       11.60      1.34 o
   7  -1   4        7.05        5.47      0.88 o
  -9   0   4       12.70       13.44      0.98 o
  -8   0   4       13.52       12.84      0.79 o
  -7   0   4        0.55        0.57      0.22 o
  -6   0   4        1.94        2.30      0.24 o
  -5   0   4      345.75      321.43      5.09 o
  -4   0   4       50.21       54.86      1.16 o
  -3   0   4       11.18       13.11      0.56 o
  -2   0   4       52.28       53.74      1.17 o
  -1   0   4        1.95        2.33      0.25 o
   0   0   4      436.49      458.85      6.86 o
   1   0   4      101.41      105.34      2.28 o
   2   0   4        0.41       -0.01      0.23 o
   3   0   4        0.63        0.59      0.22 o
   4   0   4        2.63        2.66      0.29 o
   5   0   4        4.93        4.40      0.38 o
   6   0   4        4.30        3.90      0.48 o
   7   0   4        6.07        6.09      0.91 o
  -9   1   4        2.25        2.20      0.47 o
  -8   1   4       11.01        9.26      0.71 o
  -7   1   4       10.38       10.03      0.66 o
  -6   1   4      232.53      212.57      3.08 o
  -5   1   4        2.19        1.40      0.23 o
  -4   1   4       83.88       89.25      1.44 o
  -3   1   4       41.31       40.45      0.88 o
  -2   1   4       42.33       42.83      0.91 o
  -1   1   4       96.95      109.03      1.87 o
   0   1   4       66.97       68.85      1.17 o
   1   1   4       15.41       15.11      0.62 o
   2   1   4       31.96       32.12      1.01 o
   3   1   4      241.46      222.84      4.51 o
   4   1   4       13.14       13.98      0.60 o
   5   1   4       18.42       17.64      0.69 o
   6   1   4       11.32       12.65      0.93 o
   7   1   4        7.07        7.58      0.69 o
  -9   2   4        1.94        1.73      0.43 o
  -8   2   4       21.36       22.96      1.07 o
  -7   2   4       42.12       39.75      1.11 o
  -6   2   4       48.04       42.92      1.38 o
  -5   2   4       18.76       15.72      0.56 o
  -4   2   4       36.19       35.70      0.74 o
  -3   2   4       52.84       55.21      1.10 o
  -2   2   4       91.19      100.37      1.49 o
  -1   2   4      127.91      136.13      1.86 o
   0   2   4       15.31       15.58      0.53 o
   1   2   4       47.29       47.93      1.40 o
   2   2   4      425.68      407.23      7.59 o
   3   2   4        8.52        8.56      0.42 o
   4   2   4       15.83       13.72      0.56 o
   5   2   4       37.82       39.66      1.07 o
   6   2   4        0.33        0.08      0.24 o
   7   2   4        0.41        0.92      0.55 o
  -9   3   4       24.16       26.74      1.74 o
  -8   3   4       12.36       10.69      1.08 o
  -7   3   4       14.49       14.83      0.97 o
  -6   3   4       41.11       37.15      1.28 o
  -5   3   4       18.59       16.36      0.74 o
  -4   3   4      199.78      203.61      7.42 o
  -3   3   4       55.22       58.35      1.48 o
  -2   3   4       59.42       66.70      1.00 o
  -1   3   4       41.23       43.76      0.75 o
   0   3   4       33.75       33.92      1.01 o
   1   3   4       87.96       87.64      1.52 o
   2   3   4       37.74       35.26      1.07 o
   3   3   4       18.06       16.79      0.59 o
   4   3   4       66.31       61.32      1.35 o
   5   3   4       22.13       24.21      0.96 o
   6   3   4        0.34        0.40      0.24 o
  -8   4   4       11.26       10.67      1.05 o
  -7   4   4      191.14      181.24      4.18 o
  -6   4   4        5.29        4.91      0.47 o
  -5   4   4        2.21        1.65      0.33 o
  -4   4   4       70.32       69.02      2.62 o
  -3   4   4       13.51       12.36      0.42 o
  -2   4   4      101.18      100.01      2.05 o
  -1   4   4       34.62       38.17      0.66 o
   0   4   4       22.24       20.53      0.48 o
   1   4   4      326.49      314.36      4.65 o
   2   4   4       68.76       64.08      1.26 o
   3   4   4        9.98       10.29      0.46 o
   4   4   4       30.77       31.80      0.89 o
   5   4   4        8.67        8.50      0.60 o
   6   4   4        0.27       -0.05      0.32 o
  -8   5   4       14.63       14.05      1.16 o
  -7   5   4       65.76       62.86      3.17 o
  -6   5   4       42.45       39.01      2.78 o
  -5   5   4       19.93       19.42      0.81 o
  -4   5   4      198.95      189.09      3.77 o
  -3   5   4        8.74        9.26      0.38 o
  -2   5   4      200.15      205.70      5.25 o
  -1   5   4       94.93       99.28      1.45 o
   0   5   4       16.65       14.98      0.60 o
   1   5   4      110.50      104.72      2.23 o
   2   5   4       40.47       36.74      0.87 o
   3   5   4        9.32       10.33      0.45 o
   4   5   4       20.26       19.68      0.82 o
   5   5   4        7.94        7.91      1.22 o
  -8   6   4       17.81       17.01      0.94 o
  -7   6   4       17.12       17.03      0.88 o
  -6   6   4       47.55       48.39      1.49 o
  -5   6   4       94.41       87.40      1.71 o
  -4   6   4       26.34       24.93      0.89 o
  -3   6   4       10.19        9.88      0.52 o
  -2   6   4       56.70       52.07      1.06 o
  -1   6   4      169.62      157.61      2.48 o
   0   6   4       31.75       30.79      0.96 o
   1   6   4       61.58       57.04      1.79 o
   2   6   4       20.38       18.87      0.58 o
   3   6   4        4.67        4.41      0.32 o
   4   6   4       18.68       19.00      0.88 o
   5   6   4        2.98        2.84      0.43 o
  -8   7   4        9.26        8.82      1.08 o
  -7   7   4       12.64       12.62      0.62 o
  -6   7   4        9.98       10.48      0.51 o
  -5   7   4        7.80        7.41      0.55 o
  -4   7   4       13.94       13.05      0.66 o
  -3   7   4        2.66        2.73      0.34 o
  -2   7   4       11.37       12.71      0.49 o
  -1   7   4       60.65       58.76      1.19 o
   0   7   4       14.37       14.63      0.66 o
   1   7   4        1.53        1.24      0.18 o
   2   7   4       45.75       40.64      0.92 o
   3   7   4        6.72        7.71      0.41 o
   4   7   4        0.85        0.88      0.30 o
   5   7   4        9.05       10.12      0.99 o
  -7   8   4        8.32        7.90      0.50 o
  -6   8   4        1.63        2.03      0.48 o
  -5   8   4       14.79       15.09      0.79 o
  -4   8   4        1.87        1.93      0.33 o
  -3   8   4       43.63       42.74      1.30 o
  -2   8   4       19.39       21.10      0.67 o
  -1   8   4       67.02       64.00      1.32 o
   0   8   4       21.58       21.29      0.85 o
   1   8   4        5.57        5.68      0.48 o
   2   8   4        6.05        6.32      0.52 o
   3   8   4        0.43        0.61      0.27 o
   4   8   4        6.24        6.33      0.61 o
  -6   9   4        0.34        0.56      0.25 o
  -5   9   4        2.84        2.99      0.43 o
  -4   9   4        3.57        3.53      0.45 o
  -3   9   4       48.00       50.58      1.49 o
  -2   9   4       11.37       12.08      0.83 o
  -1   9   4        1.87        1.81      0.26 o
   0   9   4       57.81       61.81      1.68 o
   1   9   4        0.53        1.03      0.37 o
   2   9   4        0.24        0.17      0.25 o
   3   9   4       15.29       16.09      0.83 o
  -5  10   4        6.95        7.57      0.64 o
  -4  10   4        1.04        1.70      0.42 o
  -3  10   4       15.58       18.43      1.07 o
  -2  10   4        7.96        8.86      0.63 o
  -1  10   4        8.53        8.43      0.50 o
   0  10   4       15.59       17.45      0.85 o
   1  10   4       10.65       12.23      0.74 o
   2  10   4       23.93       27.73      1.12 o
  -4  11   4        4.65        5.50      0.77 o
  -3  11   4       24.21       25.70      1.15 o
  -2  11   4        0.17        0.31      0.31 o
  -1  11   4        7.35        8.28      1.43 o
   0  11   4       22.26       24.34      1.05 o
   1  11   4       20.33       20.63      1.30 o
  -4 -11   5       10.90        9.84      1.11 o
  -3 -11   5        2.38        1.45      0.53 o
  -2 -11   5        1.20        0.11      0.38 o
  -1 -11   5       15.82       14.69      1.17 o
   0 -11   5        7.63        8.81      0.56 o
  -5 -10   5        2.67        2.39      0.68 o
  -4 -10   5        8.08        8.66      1.03 o
  -3 -10   5        8.28        7.47      0.94 o
  -2 -10   5        5.05        4.88      0.77 o
  -1 -10   5       61.75       60.85      2.53 o
   0 -10   5       58.15       59.02      2.50 o
   1 -10   5       11.50       10.74      0.99 o
   2 -10   5       11.73       12.97      0.71 o
  -6  -9   5       48.28       51.62      2.58 o
  -5  -9   5        8.49        9.99      1.13 o
  -4  -9   5        8.20        8.86      1.01 o
  -3  -9   5       27.59       26.75      1.61 o
  -2  -9   5        3.32        4.13      0.69 o
  -1  -9   5        8.35        7.77      0.87 o
   0  -9   5       43.22       43.91      2.03 o
   1  -9   5        1.29        1.25      0.49 o
   2  -9   5       41.44       40.60      1.98 o
   3  -9   5       23.97       25.85      1.98 o
  -7  -8   5       11.78       13.58      1.37 o
  -6  -8   5       53.14       62.42      2.82 o
  -5  -8   5       18.51       19.22      1.43 o
  -4  -8   5        9.77        9.52      1.01 o
  -3  -8   5       27.70       29.15      1.63 o
  -2  -8   5        3.96        4.73      0.71 o
  -1  -8   5        7.24        7.41      0.82 o
   0  -8   5       53.19       53.27      2.25 o
   1  -8   5       14.70       16.45      1.15 o
   2  -8   5       21.49       24.76      1.44 o
   3  -8   5       14.74       15.68      1.18 o
   4  -8   5        2.46        2.25      0.41 o
  -8  -7   5        8.03        7.66      1.11 o
  -7  -7   5       30.41       30.10      1.92 o
  -6  -7   5       56.28       55.04      2.61 o
  -5  -7   5        6.52        6.33      0.86 o
  -4  -7   5       18.07       17.33      1.27 o
  -3  -7   5       21.42       21.98      1.35 o
  -2  -7   5       19.48       20.89      1.30 o
  -1  -7   5       25.70       24.31      1.36 o
   0  -7   5        8.83        7.85      0.82 o
   1  -7   5        6.35        6.24      0.74 o
   2  -7   5       15.71       15.23      1.12 o
   3  -7   5       17.05       16.18      1.18 o
   4  -7   5        0.47        0.59      0.27 o
  -8  -6   5        2.12        2.88      0.84 o
  -7  -6   5       44.00       46.97      2.35 o
  -6  -6   5        3.53        4.02      0.76 o
  -5  -6   5       16.14       13.79      1.17 o
  -4  -6   5       13.95       17.67      1.22 o
  -3  -6   5        7.67        6.63      0.78 o
  -2  -6   5       14.29       14.37      1.05 o
  -1  -6   5        7.15        7.10      0.77 o
   0  -6   5        2.25        1.26      0.43 o
   1  -6   5       36.91       35.01      1.68 o
   2  -6   5       62.29       57.92      2.39 o
   3  -6   5        6.47        6.53      0.81 o
   4  -6   5        2.30        2.25      0.60 o
   5  -6   5        2.17        2.22      0.65 o
  -9  -5   5        2.47        1.87      0.79 o
  -8  -5   5        0.76        1.05      0.62 o
  -7  -5   5       13.28       15.80      1.34 o
  -6  -5   5        0.62        1.41      0.58 o
  -5  -5   5       46.73       44.93      2.07 o
  -4  -5   5        3.84        3.34      0.63 o
  -3  -5   5       51.08       48.64      2.02 o
  -2  -5   5       11.44       12.83      0.96 o
  -1  -5   5       15.74       13.89      0.99 o
   0  -5   5       70.09       65.29      2.42 o
   1  -5   5        1.77        1.82      0.48 o
   2  -5   5       15.35       14.76      1.10 o
   3  -5   5        3.81        2.83      0.63 o
   4  -5   5        4.98        5.56      0.83 o
   5  -5   5        3.65        4.08      0.55 o
  -9  -4   5       20.27       21.76      1.67 o
  -8  -4   5       12.69       15.69      1.35 o
  -7  -4   5        0.53        0.56      0.36 o
  -6  -4   5        4.71        5.77      0.80 o
  -5  -4   5        3.29        2.25      0.57 o
  -4  -4   5       57.79       55.70      2.24 o
  -3  -4   5       56.19       52.40      2.08 o
  -2  -4   5       43.47       39.48      1.71 o
  -1  -4   5       24.47       24.58      1.29 o
   0  -4   5       30.43       29.32      1.43 o
   1  -4   5       64.16       62.88      2.35 o
   2  -4   5       31.53       31.99      1.60 o
   3  -4   5       16.34       16.56      1.00 o
   4  -4   5       25.32       25.06      1.54 o
   5  -4   5        0.92        0.80      0.55 o
   6  -4   5        0.19        0.13      0.41 o
  -8  -3   5        3.20        4.73      0.77 o
  -7  -3   5       39.49       42.37      1.52 o
  -6  -3   5       37.35       40.89      1.58 o
  -5  -3   5        6.95        5.80      0.73 o
  -4  -3   5      160.71      156.43      4.58 o
  -3  -3   5       54.21       51.72      2.04 o
  -2  -3   5       50.16       54.21      1.47 o
  -1  -3   5       33.67       35.48      1.04 o
   0  -3   5        6.62        5.73      0.43 o
   1  -3   5        3.08        2.88      0.35 o
   2  -3   5        2.77        3.03      0.57 o
   3  -3   5       10.18       10.57      0.63 o
   4  -3   5       11.77       11.52      1.30 o
   5  -3   5       43.03       42.75      1.49 o
   6  -3   5        0.86        1.24      0.29 o
  -9  -2   5        3.29        5.49      0.99 o
  -8  -2   5       47.55       53.81      1.78 o
  -7  -2   5       53.73       53.58      1.69 o
  -6  -2   5       27.44       25.29      1.06 o
  -5  -2   5        2.45        3.83      0.60 o
  -4  -2   5      144.19      150.49      4.25 o
  -3  -2   5      140.89      140.62      2.98 o
  -2  -2   5       32.02       30.67      0.67 o
  -1  -2   5      117.00      112.92      2.44 o
   0  -2   5       17.88       16.30      0.39 o
   1  -2   5       11.60       11.20      0.60 o
   2  -2   5       94.28       91.00      3.54 o
   3  -2   5       24.21       22.72      0.75 o
   4  -2   5       21.06       20.98      0.94 o
   5  -2   5       35.34       35.58      1.32 o
   6  -2   5       26.99       27.84      1.00 o
  -9  -1   5        1.04        0.45      0.49 o
  -8  -1   5        0.26        0.48      0.47 o
  -7  -1   5        1.54        1.83      0.46 o
  -6  -1   5        5.79        7.40      0.58 o
  -5  -1   5       89.06       85.02      2.89 o
  -4  -1   5      197.67      195.42      3.94 o
  -3  -1   5      643.19      653.03      9.35 o
  -2  -1   5       83.88       82.90      1.92 o
  -1  -1   5       39.33       40.57      1.14 o
   0  -1   5       83.99       76.14      1.90 o
   1  -1   5        6.65        6.47      0.47 o
   2  -1   5       56.94       55.08      1.53 o
   3  -1   5        4.45        3.39      0.41 o
   4  -1   5        3.97        4.43      0.67 o
   5  -1   5       17.57       19.96      0.95 o
   6  -1   5       29.29       32.63      1.08 o
  -9   0   5        3.58        4.26      0.88 o
  -8   0   5        5.25        4.27      0.80 o
  -7   0   5       25.85       26.19      1.63 o
  -6   0   5      297.17      279.31      5.59 o
  -5   0   5        1.78        2.34      0.29 o
  -4   0   5        7.15        7.51      0.50 o
  -3   0   5      709.99      726.58     10.22 o
  -2   0   5       60.53       65.01      1.59 o
  -1   0   5        2.87        3.27      0.33 o
   0   0   5       22.08       21.52      0.80 o
   1   0   5       18.02       17.31      0.73 o
   2   0   5       87.35       77.22      1.93 o
   3   0   5       57.29       54.90      1.60 o
   4   0   5        3.25        3.60      0.36 o
   5   0   5       92.00       94.01      2.33 o
   6   0   5       22.04       24.72      1.34 o
  -9   1   5        1.06        0.67      0.49 o
  -8   1   5        0.27        0.38      0.47 o
  -7   1   5        1.55        1.98      0.54 o
  -6   1   5        5.75        6.54      0.56 o
  -5   1   5       89.27       87.12      2.59 o
  -4   1   5      197.87      196.89      3.94 o
  -3   1   5      643.02      661.35     11.87 o
  -2   1   5       84.12       84.37      1.92 o
  -1   1   5       39.20       39.47      1.12 o
   0   1   5       83.90       79.25      1.34 o
   1   1   5        6.65        6.44      0.46 o
   2   1   5       56.79       54.49      1.52 o
   3   1   5        4.41        4.28      0.51 o
   4   1   5        3.99        4.62      0.39 o
   5   1   5       17.60       19.74      1.41 o
   6   1   5       29.24       33.15      1.82 o
  -9   2   5        3.31        2.88      0.72 o
  -8   2   5       47.53       48.24      2.45 o
  -7   2   5       53.63       48.64      2.32 o
  -6   2   5       27.25       24.64      1.02 o
  -5   2   5        2.47        3.17      0.53 o
  -4   2   5      144.18      151.33      3.14 o
  -3   2   5      140.96      145.03      2.00 o
  -2   2   5       31.92       32.31      0.79 o
  -1   2   5      117.06      112.79      1.82 o
   0   2   5       17.93       15.89      0.45 o
   1   2   5       11.55       11.41      0.57 o
   2   2   5       94.04       88.05      2.15 o
   3   2   5       24.20       22.78      0.75 o
   4   2   5       20.97       21.98      0.77 o
   5   2   5       35.30       36.66      1.09 o
   6   2   5       26.97       30.65      1.61 o
  -9   3   5       19.28       20.30      1.54 o
  -8   3   5        3.22        2.69      0.66 o
  -7   3   5       39.35       42.14      1.49 o
  -6   3   5       37.32       38.85      1.35 o
  -5   3   5        6.91        6.94      0.77 o
  -4   3   5      160.62      150.35      4.89 o
  -3   3   5       54.05       53.51      1.17 o
  -2   3   5       50.06       54.72      1.02 o
  -1   3   5       33.84       34.36      0.74 o
   0   3   5        6.62        5.41      0.28 o
   1   3   5        3.08        3.39      0.25 o
   2   3   5        2.76        2.85      0.26 o
   3   3   5       10.16       10.62      0.51 o
   4   3   5       11.72       11.77      0.56 o
   5   3   5       43.08       45.07      1.50 o
  -8   4   5       12.68       13.97      1.20 o
  -7   4   5        0.54        0.07      0.26 o
  -6   4   5        4.74        3.98      0.46 o
  -5   4   5        3.29        3.09      0.59 o
  -4   4   5       57.56       56.28      1.40 o
  -3   4   5       56.22       52.29      1.38 o
  -2   4   5       43.50       40.04      0.97 o
  -1   4   5       24.46       24.53      0.76 o
   0   4   5       30.39       28.63      0.85 o
   1   4   5       64.11       61.57      1.51 o
   2   4   5       31.58       31.80      1.01 o
   3   4   5       16.30       16.81      0.61 o
   4   4   5       25.43       26.38      2.70 o
   5   4   5        0.91        1.45      0.35 o
  -8   5   5        0.77        0.70      0.48 o
  -7   5   5       13.28       14.82      0.85 o
  -6   5   5        0.62        0.44      0.37 o
  -5   5   5       46.65       45.70      1.32 o
  -4   5   5        3.88        2.36      0.29 o
  -3   5   5       51.10       47.84      1.23 o
  -2   5   5       11.44       11.99      0.49 o
  -1   5   5       15.75       11.83      0.86 o
   0   5   5       70.09       66.58      1.59 o
   1   5   5        1.76        1.03      0.23 o
   2   5   5       15.30       16.69      0.73 o
   3   5   5        3.86        4.61      0.35 o
   4   5   5        4.96        4.60      0.49 o
   5   5   5        3.62        4.20      0.69 o
  -8   6   5        2.11        2.02      0.55 o
  -7   6   5       44.01       43.84      2.10 o
  -6   6   5        3.56        3.21      0.41 o
  -5   6   5       16.21       16.22      1.85 o
  -4   6   5       13.97       14.28      0.77 o
  -3   6   5        7.71        6.23      0.43 o
  -2   6   5       14.23       13.31      0.57 o
  -1   6   5        7.17        7.99      0.48 o
   0   6   5        2.23        2.26      0.31 o
   1   6   5       37.02       36.60      1.14 o
   2   6   5       62.19       60.62      1.29 o
   3   6   5        6.49        6.82      0.42 o
   4   6   5        2.29        2.48      0.32 o
   5   6   5        2.17        3.54      0.66 o
  -8   7   5        8.01        7.80      1.08 o
  -7   7   5       30.49       30.58      1.23 o
  -6   7   5       56.27       59.37      2.60 o
  -5   7   5        6.50        6.93      0.54 o
  -4   7   5       18.04       18.73      0.80 o
  -3   7   5       21.45       20.71      1.55 o
  -2   7   5       19.47       22.82      1.35 o
  -1   7   5       25.76       22.35      2.00 o
   0   7   5        8.84        8.22      0.53 o
   1   7   5        6.35        6.84      0.51 o
   2   7   5       15.85       15.38      0.71 o
   3   7   5       17.08       17.44      0.88 o
   4   7   5        0.47        0.54      0.29 o
  -7   8   5       11.73       14.52      1.37 o
  -6   8   5       53.13       58.28      2.90 o
  -5   8   5       18.47       19.34      0.91 o
  -4   8   5        9.79       10.83      0.64 o
  -3   8   5       27.71       29.55      1.91 o
  -2   8   5        3.94        5.11      0.43 o
  -1   8   5        7.33        7.15      0.71 o
   0   8   5       53.32       55.75      1.57 o
   1   8   5       14.73       14.86      0.81 o
   2   8   5       21.44       21.02      0.85 o
   3   8   5       14.67       15.95      0.84 o
  -6   9   5       48.28       51.62      2.70 o
  -5   9   5        8.48        8.75      1.06 o
  -4   9   5        8.20        9.05      1.01 o
  -3   9   5       27.52       28.35      1.66 o
  -2   9   5        3.34        3.63      0.65 o
  -1   9   5        8.33        7.52      0.92 o
   0   9   5       43.26       46.23      3.15 o
   1   9   5        1.29        1.56      0.36 o
   2   9   5       41.46       42.47      1.69 o
  -4  10   5        8.11        7.70      0.96 o
  -3  10   5        8.21        9.97      1.04 o
  -2  10   5        5.04        6.16      0.85 o
  -1  10   5       61.79       61.27      1.81 o
   0  10   5       58.23       63.45      1.84 o
   1  10   5       11.55       10.64      1.06 o
  -4 -10   6        6.18        7.44      1.01 o
  -3 -10   6        5.78        6.49      0.92 o
  -2 -10   6        2.61        3.21      0.70 o
  -1 -10   6        5.33        6.39      0.88 o
   0 -10   6        7.17        7.36      0.90 o
  -6  -9   6       16.63       15.18      1.47 o
  -5  -9   6        0.89        1.40      0.62 o
  -4  -9   6        0.72        1.68      0.61 o
  -3  -9   6       22.60       24.13      1.60 o
  -2  -9   6        3.03        3.09      0.72 o
  -1  -9   6       20.38       18.24      1.34 o
   0  -9   6       25.52       28.17      1.65 o
   1  -9   6        8.48        9.35      1.01 o
   2  -9   6       20.36       21.55      1.46 o
  -7  -8   6       17.19       17.40      1.60 o
  -6  -8   6       24.43       25.74      1.83 o
  -5  -8   6       16.99       16.55      1.42 o
  -4  -8   6       28.41       31.70      1.85 o
  -3  -8   6        5.04        5.78      0.88 o
  -2  -8   6       11.19       10.94      1.08 o
  -1  -8   6        4.13        3.72      0.69 o
   0  -8   6       48.81       49.07      2.27 o
   1  -8   6       16.94       17.11      1.29 o
   2  -8   6       10.09        9.71      1.03 o
   3  -8   6        4.37        4.86      0.78 o
  -7  -7   6        0.67        0.74      0.57 o
  -6  -7   6       17.48       17.67      1.48 o
  -5  -7   6       69.27       69.93      2.99 o
  -4  -7   6       15.98       16.97      1.34 o
  -3  -7   6       64.81       66.05      2.68 o
  -2  -7   6       16.37       16.69      1.25 o
  -1  -7   6        8.41        7.67      0.88 o
   0  -7   6       14.61       15.44      1.17 o
   1  -7   6       28.65       29.12      1.65 o
   2  -7   6        1.11        1.55      0.55 o
   3  -7   6        1.43        2.23      0.56 o
  -8  -6   6       29.67       32.72      2.09 o
  -7  -6   6       28.48       30.92      1.96 o
  -6  -6   6       11.21       12.41      1.23 o
  -5  -6   6        5.04        4.75      0.80 o
  -4  -6   6       57.99       61.35      2.58 o
  -3  -6   6        6.06        6.74      0.87 o
  -2  -6   6        3.31        2.31      0.59 o
  -1  -6   6        3.44        3.25      0.64 o
   0  -6   6       23.05       19.67      1.33 o
   1  -6   6       15.42       15.43      1.21 o
   2  -6   6       27.32       26.33      1.60 o
   3  -6   6       11.34       11.94      1.17 o
   4  -6   6        1.04        0.53      0.54 o
  -8  -5   6        1.70        2.79      0.80 o
  -7  -5   6        8.48       11.45      1.21 o
  -6  -5   6        6.50        6.54      0.93 o
  -5  -5   6        5.78        7.10      0.92 o
  -4  -5   6        4.55        4.59      0.75 o
  -3  -5   6       52.08       50.43      2.18 o
  -2  -5   6       16.13       14.19      1.08 o
  -1  -5   6        9.00        8.54      0.88 o
   0  -5   6       17.29       17.12      1.20 o
   1  -5   6       37.50       35.66      1.82 o
   2  -5   6        4.64        4.60      0.76 o
   3  -5   6        8.59        9.41      1.03 o
   4  -5   6       14.40       15.96      1.33 o
  -8  -4   6        0.04        0.75      0.54 o
  -7  -4   6        9.31        8.73      1.07 o
  -6  -4   6       36.08       39.52      2.03 o
  -5  -4   6        5.77        4.24      0.75 o
  -4  -4   6       32.36       31.76      1.66 o
  -3  -4   6       31.73       32.48      1.64 o
  -2  -4   6       52.37       53.24      2.22 o
  -1  -4   6      100.97       90.29      3.14 o
   0  -4   6       24.62       23.81      1.40 o
   1  -4   6       49.10       43.85      2.04 o
   2  -4   6        0.22       -0.26      0.39 o
   3  -4   6        4.15        4.90      0.81 o
   4  -4   6        2.43        4.19      0.80 o
   5  -4   6        2.44        2.57      0.78 o
  -8  -3   6        2.19        3.14      0.78 o
  -7  -3   6        5.93        8.02      0.98 o
  -6  -3   6        2.90        2.01      0.62 o
  -5  -3   6        4.09        4.66      0.74 o
  -4  -3   6       10.39        9.10      0.90 o
  -3  -3   6        6.12        6.28      0.74 o
  -2  -3   6      242.35      223.00      6.32 o
  -1  -3   6       52.26       50.52      2.10 o
   0  -3   6       57.36       50.34      2.11 o
   1  -3   6       24.22       22.45      1.36 o
   2  -3   6       19.71       19.43      1.32 o
   3  -3   6        8.52        9.21      0.66 o
   4  -3   6        6.65        7.13      0.63 o
   5  -3   6        0.13        0.25      0.28 o
  -9  -2   6        7.30       11.51      1.34 o
  -8  -2   6       36.45       36.81      2.22 o
  -7  -2   6       22.49       23.85      1.52 o
  -6  -2   6       16.64       17.05      1.24 o
  -5  -2   6       21.15       23.25      1.38 o
  -4  -2   6       59.51       58.64      2.30 o
  -3  -2   6       42.60       39.76      1.76 o
  -2  -2   6        2.36        2.04      0.32 o
  -1  -2   6      170.69      158.02      3.36 o
   0  -2   6       68.48       62.88      2.36 o
   1  -2   6       26.69       24.83      1.41 o
   2  -2   6        7.08        6.66      0.83 o
   3  -2   6       15.12       14.77      0.79 o
   4  -2   6        1.08        0.93      0.33 o
   5  -2   6        4.04        4.87      0.66 o
  -9  -1   6       13.97       16.89      1.57 o
  -8  -1   6        9.32        7.39      1.06 o
  -6  -1   6       18.55       18.54      1.24 o
  -5  -1   6       27.65       29.27      1.50 o
  -4  -1   6       40.41       39.83      1.75 o
  -3  -1   6      235.82      226.78      4.57 o
  -2  -1   6      147.34      144.07      3.11 o
  -1  -1   6       58.14       57.03      1.53 o
   0  -1   6       27.19       25.30      0.95 o
   1  -1   6        3.36        4.49      0.44 o
   2  -1   6        1.65        2.38      0.45 o
   3  -1   6        5.96        5.57      0.81 o
   4  -1   6        6.01        5.88      0.59 o
   5  -1   6       32.03       33.29      1.34 o
  -9   0   6       70.06       68.73      3.32 o
  -8   0   6       69.95       72.72      3.29 o
  -7   0   6        7.43        7.17      0.93 o
  -6   0   6       25.81       27.90      1.49 o
  -5   0   6        5.82        7.19      0.75 o
  -4   0   6        3.51        2.84      0.36 o
  -3   0   6       63.23       62.74      1.64 o
  -2   0   6       74.53       73.45      1.83 o
  -1   0   6        2.52        2.48      0.35 o
   0   0   6      173.65      167.94      3.56 o
   1   0   6       46.61       46.82      1.71 o
   2   0   6        5.55        4.93      0.67 o
   3   0   6       34.53       33.50      1.26 o
   4   0   6        2.82        2.49      0.44 o
   5   0   6        1.04        1.14      0.35 o
  -9   1   6       14.07       18.25      1.55 o
  -8   1   6        9.35       10.77      1.18 o
  -7   1   6       15.04       15.99      1.29 o
  -5   1   6       27.70       27.68      1.02 o
  -4   1   6       40.24       40.36      1.23 o
  -3   1   6      235.93      230.23      4.56 o
  -2   1   6      147.44      146.33      3.28 o
  -1   1   6       58.19       55.42      1.52 o
   0   1   6       27.41       25.56      0.95 o
   1   1   6        3.39        3.93      0.42 o
   2   1   6        1.65        2.08      0.36 o
   3   1   6        5.94        5.75      0.55 o
   4   1   6        6.04        6.42      0.49 o
   5   1   6       31.92       35.63      1.34 o
  -8   2   6       36.23       35.40      2.08 o
  -6   2   6       16.63       18.04      1.26 o
  -5   2   6       21.19       22.21      1.35 o
  -4   2   6       59.62       58.84      2.39 o
  -3   2   6       42.72       38.45      1.17 o
  -2   2   6        2.38        2.60      0.34 o
  -1   2   6      170.80      159.42      4.89 o
   0   2   6       68.45       62.71      1.66 o
   1   2   6       26.52       24.42      1.22 o
   2   2   6        7.09        7.32      0.57 o
   3   2   6       15.12       13.77      0.63 o
   4   2   6        1.07        1.50      0.29 o
   5   2   6        4.07        4.80      0.82 o
  -8   3   6        2.19        2.24      0.64 o
  -6   3   6        2.89        2.59      0.59 o
  -5   3   6        4.12        4.96      0.70 o
  -4   3   6       10.33       10.12      0.89 o
  -3   3   6        6.07        5.64      0.69 o
  -2   3   6      242.17      227.70      6.78 o
  -1   3   6       52.31       51.65      1.02 o
   0   3   6       57.30       52.03      1.61 o
   1   3   6       24.25       21.57      0.63 o
   2   3   6       19.64       18.70      1.27 o
   3   3   6        8.58        8.36      1.12 o
   4   3   6        6.66        7.09      0.61 o
   5   3   6        0.13        1.05      0.48 o
  -8   4   6        0.04        0.77      0.46 o
  -6   4   6       36.12       39.18      2.08 o
  -5   4   6        5.76        4.48      0.71 o
  -4   4   6       32.38       31.48      1.69 o
  -3   4   6       31.69       31.10      1.62 o
  -2   4   6       52.45       55.68      2.30 o
  -1   4   6      100.78       90.66      1.97 o
   0   4   6       24.63       24.36      0.79 o
   1   4   6       49.07       46.93      1.27 o
   2   4   6        0.22        0.15      0.30 o
   3   4   6        4.16        4.75      0.89 o
   4   4   6        2.45        2.39      0.43 o
  -7   5   6        8.46       10.24      1.13 o
  -6   5   6        6.51        6.67      0.90 o
  -5   5   6        5.80        6.95      0.88 o
  -4   5   6        4.53        6.47      0.79 o
  -3   5   6       52.11       49.94      2.23 o
  -2   5   6       16.10       12.17      1.00 o
  -1   5   6        9.03        8.37      0.47 o
   0   5   6       17.21       16.67      0.68 o
   1   5   6       37.55       37.40      1.66 o
   2   5   6        4.69        5.29      0.76 o
   3   5   6        8.55        9.28      0.71 o
   4   5   6       14.42       14.33      0.82 o
  -7   6   6       28.55       31.27      2.02 o
  -6   6   6       11.22       11.71      1.21 o
  -5   6   6        5.06        3.45      0.70 o
  -4   6   6       57.92       58.90      2.64 o
  -3   6   6        6.02        7.06      0.83 o
  -2   6   6        3.27        3.37      0.61 o
  -1   6   6        3.47        3.52      0.36 o
   0   6   6       23.14       21.53      0.82 o
   1   6   6       15.39       16.37      0.74 o
   2   6   6       27.36       26.10      1.42 o
   3   6   6       11.35       12.02      0.70 o
  -7   7   6        0.68        1.57      0.63 o
  -6   7   6       17.44       20.58      1.60 o
  -5   7   6       69.39       71.75      3.14 o
  -4   7   6       15.95       18.32      1.37 o
  -3   7   6       64.79       61.25      2.69 o
  -2   7   6       16.38       17.13      1.23 o
  -1   7   6        8.42        8.49      0.78 o
   0   7   6       14.56       15.23      0.73 o
   1   7   6       28.69       29.45      1.08 o
   2   7   6        1.12        1.39      0.32 o
   3   7   6        1.45        1.21      0.43 o
  -6   8   6       24.50       27.84      1.90 o
  -5   8   6       17.03       20.08      1.52 o
  -4   8   6       28.44       29.06      1.80 o
  -3   8   6        5.01        6.14      0.83 o
  -2   8   6       11.20       11.92      1.06 o
  -1   8   6        4.15        3.32      0.48 o
   0   8   6       48.69       52.10      1.55 o
   1   8   6       16.90       17.47      1.41 o
   2   8   6       10.09        9.88      0.56 o
  -5   9   6        0.88        1.53      0.53 o
  -4   9   6        0.72        1.11      0.46 o
  -3   9   6       22.45       25.33      1.65 o
  -2   9   6        3.06        2.21      0.60 o
  -1   9   6       20.33       18.84      0.89 o
   0   9   6       25.59       27.15      1.05 o
  -1  10   6        5.36        5.73      0.80 o
  -5  -9   7       17.48       19.25      1.61 o
  -3  -9   7       46.83       44.79      2.38 o
  -2  -9   7       16.55       15.40      1.29 o
  -1  -9   7        0.24        0.43      0.40 o
   0  -9   7        0.76        0.98      0.48 o
  -6  -8   7       49.86       49.40      2.66 o
  -5  -8   7       40.28       42.39      2.38 o
  -4  -8   7        1.73        1.32      0.66 o
  -3  -8   7        5.19        4.30      0.87 o
  -2  -8   7       11.93       12.35      1.20 o
  -1  -8   7        2.90        3.41      0.78 o
   0  -8   7       21.13       20.51      1.46 o
   1  -8   7       10.09        7.96      1.01 o
  -7  -7   7        0.42        0.17      0.55 o
  -6  -7   7        6.39        5.02      0.98 o
  -5  -7   7       68.24       73.50      3.21 o
  -4  -7   7       22.05       22.79      1.62 o
  -3  -7   7        0.27        0.70      0.54 o
  -2  -7   7        6.90        7.13      0.95 o
  -1  -7   7        1.51        1.83      0.62 o
   0  -7   7        0.74        1.32      0.60 o
   1  -7   7       20.59       19.32      1.49 o
   2  -7   7       13.97       15.14      1.35 o
  -7  -6   7       31.31       34.85      2.17 o
  -6  -6   7        8.54       10.76      1.21 o
  -5  -6   7       17.78       20.83      1.56 o
  -4  -6   7       19.63       18.99      1.42 o
  -3  -6   7        8.68        8.89      1.04 o
  -2  -6   7        2.17        1.65      0.61 o
  -1  -6   7        3.03        2.92      0.69 o
   0  -6   7       13.02       14.16      1.21 o
   1  -6   7        0.09        0.21      0.49 o
   2  -6   7        4.44        5.39      0.89 o
   3  -6   7       13.71       12.64      1.28 o
  -8  -5   7        3.03        2.45      0.83 o
  -7  -5   7        4.52        4.59      0.95 o
  -6  -5   7       17.56       19.24      1.52 o
  -5  -5   7       20.91       21.93      1.55 o
  -4  -5   7        7.82        7.41      0.95 o
  -3  -5   7        9.79        9.27      1.02 o
  -2  -5   7        0.21       -0.28      0.33 o
  -1  -5   7       17.93       16.14      1.26 o
   0  -5   7       11.18       10.99      1.09 o
   1  -5   7       17.56       15.98      1.31 o
   2  -5   7        5.18        6.43      0.95 o
   3  -5   7        4.99        5.73      0.93 o
  -8  -4   7       21.96       19.54      1.61 o
  -7  -4   7       34.21       35.81      2.07 o
  -6  -4   7        6.61        7.03      0.99 o
  -5  -4   7        5.85        5.89      0.88 o
  -4  -4   7       14.00       15.80      1.24 o
  -3  -4   7        7.37        7.26      0.91 o
  -2  -4   7        5.76        4.78      0.77 o
  -1  -4   7        5.29        5.29      0.78 o
   0  -4   7        7.10        6.07      0.83 o
   1  -4   7       42.92       41.60      2.12 o
   2  -4   7       11.22       12.06      1.18 o
   3  -4   7        8.61        8.94      1.09 o
   4  -4   7       10.30       12.80      1.32 o
  -7  -3   7        4.57        4.60      0.84 o
  -6  -3   7       10.36       12.19      1.17 o
  -5  -3   7       19.13       21.57      1.42 o
  -4  -3   7       53.61       53.41      2.34 o
  -3  -3   7        6.99        5.28      0.78 o
  -2  -3   7       31.54       30.36      1.66 o
  -1  -3   7        7.01        8.74      0.93 o
   0  -3   7       21.68       20.71      1.38 o
   1  -3   7       76.92       75.57      2.97 o
   2  -3   7        5.08        5.72      0.86 o
   3  -3   7        3.38        3.85      0.79 o
   4  -3   7        3.96        3.31      0.80 o
  -7  -2   7       25.51       28.37      1.74 o
  -6  -2   7        1.31        2.52      0.64 o
  -5  -2   7       36.50       38.09      1.86 o
  -4  -2   7       34.72       36.07      1.82 o
  -3  -2   7       37.35       37.50      1.83 o
  -2  -2   7        2.56        1.40      0.49 o
  -1  -2   7       27.52       24.68      1.46 o
   0  -2   7      110.08      107.97      3.70 o
   1  -2   7       42.11       39.00      1.95 o
   2  -2   7        9.18       10.30      1.06 o
   3  -2   7        4.41        5.18      0.58 o
   4  -2   7        7.90        8.44      0.94 o
  -6  -1   7       31.11       31.03      1.67 o
  -5  -1   7       91.56       95.20      3.34 o
  -4  -1   7        0.06        0.38      0.38 o
  -3  -1   7       30.83       32.60      1.65 o
  -2  -1   7        8.57        9.98      0.92 o
  -1  -1   7       11.44       12.57      1.00 o
   0  -1   7      131.10      124.51      4.08 o
   1  -1   7       12.72       11.49      1.06 o
   2  -1   7        1.17        0.77      0.47 o
   3  -1   7       19.49       20.30      0.99 o
   4  -1   7       11.51       12.47      0.83 o
  -5   0   7       83.61       87.56      3.09 o
  -4   0   7       16.08       17.71      1.18 o
  -3   0   7       68.75       65.98      1.79 o
  -2   0   7       23.62       22.84      0.93 o
  -1   0   7       44.13       39.06      1.28 o
   0   0   7      148.97      144.05      3.25 o
   1   0   7        1.49        1.08      0.60 o
   2   0   7        0.27        0.40      0.40 o
   3   0   7        0.07        0.30      0.26 o
   4   0   7        0.20        0.54      0.30 o
  -4   1   7        0.06        0.02      0.24 o
  -3   1   7       30.91       34.04      1.21 o
  -2   1   7        8.58        8.75      0.58 o
  -1   1   7       11.40       10.26      0.64 o
   0   1   7      131.05      125.95      2.92 o
   1   1   7       12.71       11.74      0.72 o
   2   1   7        1.17        1.62      0.38 o
   3   1   7       19.43       19.33      0.98 o
   4   1   7       11.50       12.55      1.08 o
  -5   2   7       36.35       32.97      1.80 o
  -4   2   7       34.73       38.45      1.86 o
  -3   2   7       37.32       39.09      1.88 o
  -2   2   7        2.59        2.70      0.53 o
  -1   2   7       27.55       26.35      1.01 o
   0   2   7      109.90      108.98      4.03 o
   1   2   7       42.14       40.05      1.91 o
   2   2   7        9.17       11.13      1.05 o
   3   2   7        4.40        5.00      1.12 o
  -5   3   7       19.00       18.21      1.34 o
  -4   3   7       53.54       53.82      2.39 o
  -3   3   7        6.98        7.36      0.81 o
  -2   3   7       31.64       32.93      1.70 o
  -1   3   7        7.01        8.52      0.88 o
   0   3   7       21.76       22.56      1.41 o
   1   3   7       76.70       76.31      3.09 o
   2   3   7        5.05        6.20      0.86 o
   3   3   7        3.35        3.04      0.46 o
   4   3   7        3.92        5.09      0.88 o
  -6   4   7        6.61        7.00      0.93 o
  -5   4   7        5.82        5.97      0.85 o
  -4   4   7       14.09       15.54      1.21 o
  -3   4   7        7.35        9.67      0.95 o
  -2   4   7        5.78        4.83      0.70 o
  -1   4   7        5.28        5.96      0.76 o
   0   4   7        7.04        6.42      0.81 o
   1   4   7       42.83       44.84      2.19 o
   2   4   7       11.22       12.11      1.13 o
   3   4   7        8.58       10.12      0.74 o
  -6   5   7       17.50       17.95      1.44 o
  -5   5   7       20.99       21.78      1.53 o
  -4   5   7        7.79       10.32      1.03 o
  -3   5   7        9.85       10.40      1.00 o
  -2   5   7        0.20        0.31      0.33 o
  -1   5   7       17.94       17.39      1.25 o
   0   5   7       11.23       10.02      0.98 o
   1   5   7       17.62       17.37      1.32 o
   2   5   7        5.19        5.89      0.86 o
   3   5   7        4.98        4.62      0.83 o
  -6   6   7        8.58        9.38      1.12 o
  -5   6   7       17.84       18.23      1.46 o
  -4   6   7       19.72       18.47      1.41 o
  -3   6   7        8.67        9.41      0.98 o
  -2   6   7        2.17        2.95      0.62 o
  -1   6   7        3.04        3.09      0.62 o
   0   6   7       13.07       12.86      1.14 o
   1   6   7        0.08        0.05      0.33 o
   2   6   7        4.44        3.39      0.83 o
  -7   7   7        0.42        0.35      0.45 o
  -6   7   7        6.39        8.00      1.08 o
  -5   7   7       68.19       72.67      3.28 o
  -4   7   7       22.10       24.46      1.66 o
  -3   7   7        0.26        0.14      0.38 o
  -2   7   7        6.98        6.70      0.89 o
  -1   7   7        1.50        0.98      0.46 o
   0   7   7        0.73        1.08      0.51 o
   1   7   7       20.57       22.38      1.52 o
  -5   8   7       40.43       42.94      2.41 o
  -4   8   7        1.74        2.22      0.65 o
  -3   8   7        5.20        5.41      0.84 o
  -2   8   7       11.96        9.69      1.06 o
  -1   8   7        2.90        3.59      0.70 o
   0   8   7       21.11       21.19      1.49 o
   0   9   7        0.75        1.05      0.35 o
  -4  -8   8        6.42        7.05      1.12 o
  -3  -8   8       31.16       33.79      2.09 o
  -2  -8   8        3.44        4.80      0.94 o
  -1  -8   8        3.62        3.04      0.80 o
  -6  -7   8       11.76       10.79      1.35 o
  -5  -7   8        5.96        4.86      0.97 o
  -4  -7   8        2.30        3.43      0.84 o
  -3  -7   8       10.99       13.46      1.35 o
  -2  -7   8       57.27       55.77      2.68 o
  -1  -7   8        2.39        1.70      0.66 o
   0  -7   8       11.03        9.39      1.17 o
  -6  -6   8       15.04       14.57      1.47 o
  -5  -6   8       72.59       74.12      3.30 o
  -4  -6   8       18.19       16.47      1.48 o
  -3  -6   8        2.78        4.47      0.86 o
  -2  -6   8       23.77       25.92      1.75 o
  -1  -6   8        8.85        9.94      1.13 o
   0  -6   8        1.81        1.75      0.67 o
   1  -6   8       19.06       16.92      1.46 o
  -7  -5   8       63.36       64.05      3.09 o
  -6  -5   8        4.35        4.07      0.92 o
  -5  -5   8       41.93       40.32      2.28 o
  -4  -5   8       96.80       95.73      3.77 o
  -3  -5   8        7.27        7.08      1.01 o
  -2  -5   8       32.90       29.18      1.82 o
  -1  -5   8       30.06       26.68      1.74 o
   0  -5   8        1.20        2.49      0.73 o
   1  -5   8       13.02       11.53      1.24 o
   2  -5   8        8.02        8.13      1.13 o
  -7  -4   8       19.00       18.54      1.57 o
  -6  -4   8        7.83        9.12      1.11 o
  -5  -4   8        3.97        5.27      0.92 o
  -4  -4   8       75.11       78.45      3.21 o
  -3  -4   8        5.92        5.07      0.86 o
  -2  -4   8       24.19       23.77      1.60 o
  -1  -4   8       32.00       31.91      1.85 o
   0  -4   8        4.91        3.78      0.83 o
   1  -4   8       43.52       41.62      2.24 o
   2  -4   8        3.95        4.16      0.86 o
  -6  -3   8        1.23        2.13      0.69 o
  -5  -3   8       73.40       78.60      3.19 o
  -4  -3   8       92.30       93.94      3.57 o
  -3  -3   8        6.78        5.17      0.85 o
  -2  -3   8       23.69       26.09      1.63 o
  -1  -3   8       42.71       39.21      2.05 o
   0  -3   8       12.64       13.03      1.24 o
   1  -3   8        8.96        8.40      1.06 o
   2  -3   8        0.54        0.60      0.58 o
  -6  -2   8        9.93       11.32      1.17 o
  -5  -2   8       33.64       37.42      1.98 o
  -4  -2   8        1.21        1.17      0.56 o
  -3  -2   8       45.32       44.09      2.13 o
  -2  -2   8        9.30        8.54      0.97 o
  -1  -2   8        1.11        0.54      0.45 o
   0  -2   8        0.10        0.47      0.48 o
   1  -2   8        5.74        5.17      0.87 o
   2  -2   8        7.94        6.89      1.00 o
   3  -2   8       14.37       14.40      1.40 o
  -5  -1   8       26.27       29.14      1.69 o
  -4  -1   8        2.12        2.02      0.63 o
  -3  -1   8       14.97       14.92      1.20 o
  -2  -1   8        3.54        3.30      0.66 o
  -1  -1   8        4.55        4.24      0.74 o
   0  -1   8        0.35       -0.28      0.38 o
   1  -1   8        6.50        5.60      0.88 o
   2  -1   8       15.52       16.53      1.37 o
   3  -1   8        0.90        1.28      0.38 o
  -3   0   8        0.02        0.00      0.40 o
  -2   0   8        1.54        0.75      0.49 o
  -1   0   8        0.01        0.30      0.45 o
   0   0   8        0.00        0.44      0.45 o
   1   0   8       14.58       16.87      1.32 o
   2   0   8        0.84        0.82      0.52 o
   3   0   8       16.86       17.17      0.97 o
   0   1   8        0.36        0.56      0.46 o
  -3   2   8       45.36       44.90      2.18 o
  -2   2   8        9.33        9.12      0.95 o
  -1   2   8        1.08        1.17      0.44 o
   0   2   8        0.10        0.10      0.35 o
   1   2   8        5.74        5.03      0.78 o
  -4   3   8       92.55       98.22      3.74 o
  -3   3   8        6.82        7.43      0.87 o
  -2   3   8       23.56       24.73      1.57 o
  -1   3   8       42.80       41.40      2.10 o
   0   3   8       12.64       14.13      1.20 o
   1   3   8        8.96        8.77      1.02 o
   2   3   8        0.54        0.60      0.43 o
  -5   4   8        3.96        3.41      0.73 o
  -4   4   8       75.02       78.01      3.28 o
  -3   4   8        5.96        6.89      0.88 o
  -2   4   8       24.24       26.32      1.63 o
  -1   4   8       32.13       32.71      1.87 o
   0   4   8        4.92        4.36      0.78 o
   1   4   8       43.60       44.63      2.33 o
   2   4   8        3.96        4.28      0.76 o
  -5   5   8       41.89       45.84      2.41 o
  -4   5   8       96.63       98.75      3.91 o
  -3   5   8        7.22        7.29      0.96 o
  -2   5   8       33.10       31.85      1.87 o
  -1   5   8       30.10       29.53      1.79 o
   0   5   8        1.23        0.67      0.51 o
   1   5   8       13.10       13.76      1.24 o
  -5   6   8       72.49       76.92      3.43 o
  -4   6   8       18.12       20.78      1.57 o
  -3   6   8        2.79        1.68      0.63 o
  -2   6   8       23.78       26.71      1.75 o
  -1   6   8        8.80        8.44      1.04 o
   0   6   8        1.81        3.03      0.71 o
  -5   7   8        5.93        6.14      0.95 o
  -4   7   8        2.28        2.13      0.62 o
  -3   7   8       11.00       11.02      1.21 o
  -2   7   8       57.28       52.84      2.65 o
  -1   7   8        2.37        1.48      0.54 o
  -5  -6   9        3.14        3.62      0.90 o
  -4  -6   9       19.12       18.61      1.61 o
  -3  -6   9       16.20       16.20      1.53 o
  -2  -6   9       31.11       29.43      2.01 o
  -1  -6   9        0.47        0.86      0.64 o
  -6  -5   9        1.15        1.23      0.72 o
  -5  -5   9       41.23       43.58      2.47 o
  -4  -5   9       22.13       20.76      1.69 o
  -3  -5   9        9.45        8.31      1.16 o
  -2  -5   9       10.90       11.48      1.31 o
  -1  -5   9       22.22       22.64      1.71 o
   0  -5   9        1.01        2.12      0.72 o
  -6  -4   9       13.15       13.65      1.43 o
  -5  -4   9       41.41       41.43      2.34 o
  -4  -4   9       28.73       30.18      1.96 o
  -3  -4   9        6.78        7.02      1.06 o
  -2  -4   9       95.70       89.80      3.66 o
  -1  -4   9        6.13        6.41      1.02 o
   0  -4   9        0.04        0.31      0.59 o
  -5  -3   9       17.19       19.96      1.55 o
  -4  -3   9        4.34        4.69      0.90 o
  -3  -3   9        2.10        3.00      0.79 o
  -2  -3   9        7.46        8.41      1.07 o
  -1  -3   9       52.36       52.08      2.59 o
   0  -3   9        5.71        4.17      0.89 o
   1  -3   9        2.09        1.32      0.68 o
  -4  -2   9       13.27       15.67      1.36 o
  -3  -2   9       16.71       15.59      1.36 o
  -2  -2   9        2.64        3.25      0.76 o
  -1  -2   9       52.15       50.72      2.48 o
   0  -2   9        7.96        7.13      1.02 o
   1  -2   9        4.01        5.27      0.97 o
  -3  -1   9        8.47        9.07      1.03 o
  -2  -1   9       29.34       26.53      1.71 o
  -1  -1   9       11.31       11.97      1.21 o
   0  -1   9       39.36       37.07      2.08 o
   1  -1   9        8.20        8.41      1.13 o
  -2   4   9       95.66       96.62      3.86 o
  -1   4   9        6.17        6.85      0.97 o
   0   4   9        0.04        0.59      0.48 o
  -3   5   9        9.43        8.66      1.10 o
  -2   5   9       10.92       12.96      1.26 o
  -1   5   9       22.15       22.25      1.63 o
  -4   6   9       19.12       19.15      1.57 o
  -3   6   9       16.15       18.29      1.48 o
  -2   6   9       31.01       32.08      2.00 o
  -3  -3  10        1.33        1.04      0.67 o
  -2  -3  10       12.60       13.44      1.41 o
 
